# Supplementary material for: catena-Poly[zinc(II)-bis­[μ-2-(2,4-dichloro­phen­oxy)acetato]]
Source: Acta Crystallogr Sect E Struct Rep Online. 2010 May 8;66(Pt 6):m621. doi: 10.1107/S1600536810015977 (PMC2979562; doi:10.1107/S1600536810015977)
Supplement: Supplementary file 2 [file e-66-0m621-Isup2.hkl]

# 
# h,k,l, Fc-squared, Fo-squared, sigma(Fo-squared) and status flag 
# 
data_I
_shelx_title ' 11 in P-1' 
_shelx_refln_list_code          4 
_shelx_F_calc_maximum      198.66 
_exptl_crystal_F_000       558.00 
_reflns_d_resolution_high  0.8347 
 
loop_ 
 _symmetry_equiv_pos_as_xyz 
 'x, y, z' 
 '-x, -y, -z' 
 
_cell_length_a     4.7322 
_cell_length_b    10.4591 
_cell_length_c    18.9794 
_cell_angle_alpha  79.340 
_cell_angle_beta   89.838 
_cell_angle_gamma  82.847 
 
_shelx_F_squared_multiplier     1.000 
 
loop_ 
 _refln_index_h 
 _refln_index_k 
 _refln_index_l 
 _refln_F_squared_calc 
 _refln_F_squared_meas 
 _refln_F_squared_sigma 
 _refln_observed_status 
   1   0   0     4657.06     4931.89    154.08 o 
   2   0   0     2303.33     2259.54     74.53 o 
   3   0   0      956.60     1028.82     39.19 o 
   4   0   0        2.89        4.37      2.85 o 
   5   0   0       24.82       22.71      7.42 o 
  -5   1   0      234.40      230.71     17.40 o 
  -4   1   0       18.41       17.01      3.72 o 
  -3   1   0     2018.22     1989.38     49.74 o 
  -2   1   0       57.44       53.53      4.65 o 
  -1   1   0     4199.57     4280.22     79.06 o 
   0   1   0     2368.74     2466.50     78.59 o 
   1   1   0     5185.53     5012.70    156.29 o 
   2   1   0       56.12       66.18      5.85 o 
   3   1   0     2622.88     2706.27     90.54 o 
   4   1   0      435.91      463.74     23.11 o 
   5   1   0       82.86       95.03     11.20 o 
  -5   2   0        0.03        1.60      5.17 o 
  -4   2   0       60.87       62.05      8.95 o 
  -3   2   0      406.97      384.65     13.76 o 
  -2   2   0      479.57      464.18     31.54 o 
  -1   2   0     4725.79     4941.56    112.78 o 
   0   2   0    11207.15    10842.66    238.21 o 
   1   2   0      262.40      224.19      9.73 o 
   2   2   0     2215.76     2240.47     51.94 o 
   3   2   0      462.09      476.15     21.54 o 
   4   2   0        3.40        5.81      4.60 o 
  -5   3   0        0.09        1.25      6.03 o 
  -4   3   0       51.01       54.63      9.09 o 
  -3   3   0      172.02      148.80      7.71 o 
  -2   3   0      538.09      516.70     11.98 o 
  -1   3   0     1001.52      978.46     28.00 o 
   0   3   0     3465.67     3462.31     77.47 o 
   1   3   0       12.79       18.29      1.96 o 
   2   3   0        6.52       10.41      3.46 o 
   3   3   0       30.49       39.08      5.71 o 
   4   3   0      738.20      734.60     31.95 o 
  -5   4   0      132.81      141.24     15.48 o 
  -4   4   0      325.90      350.56     21.43 o 
  -3   4   0      361.05      343.46     15.53 o 
  -2   4   0     1600.70     1653.81     33.04 o 
  -1   4   0     7159.12     7100.25    130.93 o 
   0   4   0     1866.26     1923.70     44.36 o 
   1   4   0     2914.31     2980.13     67.90 o 
   2   4   0      931.81      971.37     35.41 o 
   3   4   0      238.19      273.39     15.55 o 
   4   4   0        6.16        1.07      4.81 o 
  -4   5   0      624.10      667.46     33.38 o 
  -3   5   0      431.84      480.00     25.14 o 
  -2   5   0     1130.04     1124.59     30.11 o 
  -1   5   0      755.83      775.20     29.13 o 
   0   5   0      708.46      740.06     19.13 o 
   1   5   0      213.62      232.83      8.17 o 
   2   5   0     1856.33     1762.88     42.96 o 
   3   5   0      193.30      177.55      8.91 o 
   4   5   0      311.75      300.14     18.79 o 
   5   5   0      275.54      245.37     18.11 o 
  -4   6   0        2.49        1.32      5.74 o 
  -3   6   0       17.13       21.57      7.17 o 
  -2   6   0      258.10      249.15     10.45 o 
  -1   6   0     4387.52     4308.82     98.05 o 
   0   6   0     3494.26     3533.65     80.82 o 
   1   6   0      953.61      988.75     25.51 o 
   2   6   0     1093.99     1141.79     29.62 o 
   3   6   0      253.86      247.08     15.64 o 
   4   6   0      612.83      633.19     31.27 o 
   5   6   0      263.88      255.39     19.40 o 
  -4   7   0      103.70       97.28     13.55 o 
  -3   7   0        5.34        6.88      5.56 o 
  -2   7   0      726.80      741.80     33.02 o 
  -1   7   0      458.30      429.01     20.86 o 
   0   7   0        1.20        2.88      2.34 o 
   1   7   0       21.38       18.66      3.12 o 
   2   7   0      786.75      858.57     36.66 o 
   3   7   0        6.47       13.44      6.24 o 
   4   7   0       85.36       63.26     10.16 o 
   5   7   0       48.84       46.32     10.02 o 
  -3   8   0       20.90       13.62      7.20 o 
  -2   8   0        3.78       -0.50      4.56 o 
  -1   8   0        5.94        2.50      4.39 o 
   0   8   0      128.47      119.93      6.83 o 
   1   8   0     1899.73     1938.07     47.63 o 
   2   8   0       73.88       69.51      5.61 o 
   3   8   0        1.20        4.21      5.78 o 
   4   8   0      149.36      152.69     15.33 o 
  -3   9   0       63.65       47.50     10.52 o 
  -2   9   0      205.62      234.31     17.47 o 
  -1   9   0        0.96        7.24      5.46 o 
   0   9   0       75.81       75.15      5.74 o 
   1   9   0      247.98      262.59     13.57 o 
   2   9   0      256.93      289.70     11.92 o 
   3   9   0      374.32      402.34     24.43 o 
   4   9   0      799.61      832.73     40.94 o 
  -2  10   0      782.18      824.07     39.51 o 
  -1  10   0      431.45      449.40     24.75 o 
   0  10   0      215.66      205.61     15.05 o 
   1  10   0     1400.32     1445.82     38.41 o 
   2  10   0      182.72      190.02     15.37 o 
   3  10   0      396.42      449.83     26.89 o 
  -1  11   0        3.84       -1.39      5.67 o 
   0  11   0      497.31      486.31     25.89 o 
   1  11   0      142.30      142.34      8.78 o 
   2  11   0      355.02      353.91     21.97 o 
   3  11   0       16.26        9.88      7.60 o 
   0  12   0      185.20      212.17     17.83 o 
  -1 -12   1      283.10      286.77     19.65 o 
   0 -12   1     1153.24     1260.28     52.77 o 
  -3 -11   1      192.82      217.94     18.69 o 
  -2 -11   1       17.85       15.94      7.10 o 
  -1 -11   1      274.08      312.26     19.36 o 
   0 -11   1      602.89      557.56     28.28 o 
   1 -11   1       71.11       46.93      9.59 o 
  -3 -10   1      370.01      362.50     23.96 o 
  -2 -10   1      301.11      296.41     12.96 o 
  -1 -10   1       18.79       21.14      4.50 o 
   0 -10   1       47.42       41.33      7.81 o 
   1 -10   1        1.11        0.25      4.96 o 
   2 -10   1       94.38      113.89     14.01 o 
  -4  -9   1       47.35       28.95      9.77 o 
  -3  -9   1       44.78       40.01      9.38 o 
  -2  -9   1       26.59       28.63      4.58 o 
  -1  -9   1        7.13        7.13      3.27 o 
   0  -9   1      291.81      279.03     16.58 o 
   1  -9   1       40.21       32.16      7.27 o 
   2  -9   1       35.27       30.84      8.34 o 
   3  -9   1       13.73       18.47      8.17 o 
  -4  -8   1      317.28      328.31     22.22 o 
  -3  -8   1        8.28        7.77      5.74 o 
  -2  -8   1     2354.79     2552.38     62.13 o 
  -1  -8   1     3564.85     3547.67     83.02 o 
   0  -8   1      656.18      689.75     19.99 o 
   1  -8   1      820.22      811.23     34.23 o 
   2  -8   1      356.29      365.57     21.50 o 
   3  -8   1        0.90        3.28      6.03 o 
  -5  -7   1      173.94      149.73     15.69 o 
  -4  -7   1      966.85      971.45     43.36 o 
  -3  -7   1      287.51      301.69     13.98 o 
  -2  -7   1     1529.77     1579.56     40.02 o 
  -1  -7   1      927.57      902.97     24.48 o 
   0  -7   1        1.33        0.38      2.14 o 
   1  -7   1      106.31      103.73      9.38 o 
   2  -7   1      922.64      922.45     38.90 o 
   3  -7   1      249.73      230.28     17.37 o 
   4  -7   1       32.36       36.02      9.95 o 
  -5  -6   1      326.14      291.08     20.36 o 
  -4  -6   1      521.62      488.41     26.07 o 
  -3  -6   1      231.56      232.75     10.30 o 
  -2  -6   1      605.23      631.02     18.55 o 
  -1  -6   1     1055.48     1095.11     28.06 o 
   0  -6   1     3365.22     3439.29     78.85 o 
   1  -6   1      698.19      691.79     22.93 o 
   2  -6   1     1036.88     1080.78     30.00 o 
   3  -6   1        0.47        2.03      4.78 o 
   4  -6   1      212.43      223.86     18.22 o 
  -4  -5   1      218.76      213.10     16.08 o 
  -3  -5   1      347.24      342.11     18.47 o 
  -2  -5   1     2668.35     2590.09     84.90 o 
  -1  -5   1     3285.95     3423.36     78.34 o 
   0  -5   1       70.08       78.78      4.35 o 
   1  -5   1       75.60       92.57      4.64 o 
   2  -5   1      150.04      163.53      7.80 o 
   3  -5   1        3.06        4.32      2.80 o 
   4  -5   1       27.72       17.72      7.35 o 
  -4  -4   1      427.61      448.09     23.53 o 
  -3  -4   1       74.50      103.55      9.66 o 
  -2  -4   1      882.39      912.11     34.16 o 
  -1  -4   1      971.60     1024.29     25.32 o 
   0  -4   1        0.81       -0.34      1.62 o 
   1  -4   1      733.90      704.41     17.15 o 
   2  -4   1      886.30      872.13     24.12 o 
   3  -4   1        7.50        3.31      4.74 o 
   4  -4   1      156.94      135.86     13.59 o 
   5  -4   1      112.34       92.32     13.34 o 
  -4  -3   1      341.53      360.83     19.97 o 
  -3  -3   1       57.68       94.00      8.49 o 
  -2  -3   1     1777.52     1761.64     60.12 o 
  -1  -3   1      558.20      568.50     20.72 o 
   0  -3   1      337.67      339.33      9.28 o 
   1  -3   1      464.33      520.88     11.27 o 
   2  -3   1      254.61      253.73      7.07 o 
   3  -3   1      264.26      263.85     10.92 o 
   4  -3   1      633.80      600.24     29.24 o 
   5  -3   1      323.87      302.67     21.32 o 
  -5  -2   1      342.89      352.38     22.11 o 
  -4  -2   1       15.18       22.14      6.20 o 
  -3  -2   1     1585.04     1640.54     58.02 o 
  -2  -2   1     4353.08     4495.93    143.38 o 
  -1  -2   1     3335.22     3253.73    103.55 o 
   0  -2   1      321.45      351.21      8.93 o 
   1  -2   1      919.44      873.61     17.53 o 
   2  -2   1       45.43       45.43      3.96 o 
   3  -2   1     2068.86     1996.50     50.53 o 
   4  -2   1      447.52      431.89     16.28 o 
   5  -2   1       89.70       91.61     12.20 o 
  -5  -1   1      454.53      456.79     25.64 o 
  -4  -1   1      101.40      109.12     10.80 o 
  -3  -1   1      182.51      165.10     12.02 o 
  -2  -1   1     7543.73     7157.91    224.72 o 
  -1  -1   1      675.37      662.65     16.50 o 
   0  -1   1     1342.84     1390.47     44.29 o 
   1  -1   1       18.27       23.55      2.12 o 
   2  -1   1     2264.44     2261.03     54.27 o 
   3  -1   1      270.29      252.21     10.36 o 
   4  -1   1      106.11      116.42      7.59 o 
   5  -1   1       65.09       66.79     10.02 o 
  -5   0   1      799.55      802.89     37.16 o 
  -4   0   1      154.24      156.27      8.62 o 
  -3   0   1      714.91      688.17     28.78 o 
  -2   0   1       20.61       20.97      4.07 o 
  -1   0   1      401.85      439.46     16.51 o 
   1   0   1      187.88      179.15      7.77 o 
   2   0   1     1060.99     1090.37     38.26 o 
   3   0   1      638.48      656.15     27.42 o 
   4   0   1      206.93      204.44      9.94 o 
   5   0   1       22.03       22.43      7.10 o 
  -5   1   1      162.95      138.68     13.91 o 
  -4   1   1       10.73       11.95      5.31 o 
  -3   1   1        6.86        3.90      2.48 o 
  -2   1   1     2362.90     2329.54     79.91 o 
  -1   1   1     2885.07     2935.38     54.66 o 
   0   1   1     1372.77     1412.61     31.68 o 
   1   1   1        4.62        3.14      1.53 o 
   2   1   1       75.50       90.47      6.78 o 
   3   1   1     2069.05     1938.61     66.57 o 
   4   1   1      444.35      414.35     21.40 o 
   5   1   1       12.15        4.85      5.56 o 
  -5   2   1      183.35      179.54     15.62 o 
  -4   2   1       61.67       63.83      9.34 o 
  -3   2   1     1130.21     1076.92     39.22 o 
  -2   2   1      168.98      163.62      5.36 o 
  -1   2   1     4257.77     4143.13     95.51 o 
   0   2   1     6965.33     6963.28    153.38 o 
   1   2   1        6.78        4.13      1.12 o 
   2   2   1     1225.27     1253.50     42.65 o 
   3   2   1      312.73      314.86     16.12 o 
   4   2   1        5.15        5.10      5.17 o 
  -5   3   1       71.49       86.69     12.48 o 
  -4   3   1       62.22       65.08      9.56 o 
  -3   3   1      369.17      348.98     12.53 o 
  -2   3   1      392.15      383.00     11.15 o 
  -1   3   1     1571.15     1455.66     28.38 o 
   0   3   1     3379.22     3445.04     77.03 o 
   1   3   1      248.22      267.52      7.85 o 
   2   3   1      404.46      504.85     20.18 o 
   3   3   1     2307.86     2543.45     85.22 o 
   4   3   1      372.23      384.54     20.15 o 
   5   3   1      225.57      263.12     17.65 o 
  -5   4   1        0.18       -0.18      6.35 o 
  -4   4   1      717.31      765.45     35.69 o 
  -3   4   1      920.36      923.84     38.44 o 
  -2   4   1        0.46        4.58      2.49 o 
  -1   4   1      321.10      376.63     11.09 o 
   0   4   1     2844.20     2795.27     63.38 o 
   1   4   1      264.54      254.70      9.18 o 
   2   4   1     4568.15     4488.29    116.82 o 
   3   4   1     2701.75     2955.66     98.60 o 
   4   4   1       56.38       60.30      8.70 o 
   5   4   1      218.95      216.70     16.69 o 
  -4   5   1      425.53      371.38     22.89 o 
  -3   5   1     2493.49     2471.10     87.61 o 
  -2   5   1      644.80      642.42     19.00 o 
  -1   5   1     4995.02     5232.04    117.75 o 
   0   5   1     6617.88     6727.13    149.74 o 
   1   5   1       29.52       27.62      3.64 o 
   2   5   1      233.24      250.44      9.04 o 
   3   5   1       22.78       21.07      3.87 o 
   4   5   1        4.64        5.92      5.60 o 
   5   5   1       72.62       72.24     10.98 o 
  -4   6   1      195.26      180.08     16.22 o 
  -3   6   1      214.97      201.19     15.76 o 
  -2   6   1      609.56      656.01     29.31 o 
  -1   6   1      594.33      633.69     17.77 o 
   0   6   1     2648.51     2789.13     64.45 o 
   1   6   1      897.80      911.89     23.66 o 
   2   6   1       35.38       42.22      6.95 o 
   3   6   1       52.10       58.80      8.63 o 
   4   6   1      133.11      129.37     13.05 o 
   5   6   1      247.90      235.27     18.54 o 
  -4   7   1       32.47       27.92      9.20 o 
  -3   7   1       10.20       16.26      6.85 o 
  -2   7   1       29.68       39.26      7.74 o 
  -1   7   1      518.54      525.65     15.82 o 
   0   7   1       48.64       56.25      4.32 o 
   1   7   1      788.73      793.02     21.64 o 
   2   7   1     2384.33     2502.42     59.90 o 
   3   7   1      491.82      507.53     26.35 o 
   4   7   1        9.23       -1.46      6.03 o 
   5   7   1      143.36      137.14     15.19 o 
  -3   8   1        5.78        6.60      6.38 o 
  -2   8   1      454.86      476.43     25.42 o 
  -1   8   1      101.97       95.92      9.88 o 
   0   8   1        0.98       -1.20      2.34 o 
   1   8   1     1140.49     1168.97     30.56 o 
   2   8   1     1360.74     1490.53     38.34 o 
   3   8   1        0.20        3.78      5.78 o 
   4   8   1      382.38      398.38     25.17 o 
  -3   9   1        2.93        4.74      6.49 o 
  -2   9   1      267.17      313.97     20.50 o 
  -1   9   1      875.96      982.00     40.94 o 
   0   9   1      159.26      170.14     12.28 o 
   1   9   1       54.02       57.37      6.86 o 
   2   9   1        4.49       10.66      5.63 o 
   3   9   1        1.43        6.88      6.45 o 
   4   9   1      226.34      229.71     19.58 o 
  -2  10   1      246.56      275.85     20.57 o 
  -1  10   1      112.84      154.01     14.33 o 
   0  10   1        4.59        4.07      5.35 o 
   1  10   1       33.81       37.56      4.96 o 
   2  10   1      289.77      294.47     18.86 o 
   3  10   1       15.76        7.92      6.88 o 
  -1  11   1      120.53      144.27     15.01 o 
   0  11   1        2.06        0.39      5.31 o 
   1  11   1      284.97      289.33     17.72 o 
   2  11   1      112.99      103.59     12.23 o 
   3  11   1        4.49       -1.07      5.74 o 
   0  12   1       48.40       42.58     10.38 o 
   2  12   1        0.34        0.00      6.24 o 
  -1 -12   2       98.37      127.41     13.76 o 
  -2 -11   2      231.10      225.47     17.65 o 
  -1 -11   2       67.32       77.20     10.70 o 
   0 -11   2      111.10      107.08     12.62 o 
   1 -11   2       12.13       22.71      8.42 o 
  -3 -10   2      460.02      477.86     28.03 o 
  -2 -10   2      226.02      232.68     11.52 o 
  -1 -10   2        7.07        6.36      3.45 o 
   0 -10   2      290.62      266.80     17.29 o 
   1 -10   2        1.97        0.64      5.28 o 
   2 -10   2       82.68       80.62     12.30 o 
  -4  -9   2        1.37       -2.85      6.03 o 
  -3  -9   2       15.20       14.91      7.13 o 
  -2  -9   2      423.17      441.02     15.96 o 
  -1  -9   2      250.68      258.64     11.06 o 
   0  -9   2     1366.13     1346.04     51.10 o 
   1  -9   2      266.91      239.09     16.72 o 
   2  -9   2        8.26       10.20      6.38 o 
   3  -9   2      115.48      109.40     14.19 o 
  -4  -8   2      231.68      222.26     18.22 o 
  -3  -8   2      476.94      479.10     24.43 o 
  -2  -8   2      215.89      222.99     11.43 o 
  -1  -8   2       56.69       52.05      4.90 o 
   0  -8   2      469.88      468.86     17.44 o 
   1  -8   2      256.18      246.26     15.87 o 
   2  -8   2       50.55       38.37      8.27 o 
   3  -8   2      579.16      615.72     32.41 o 
  -4  -7   2      223.43      184.14     15.37 o 
  -3  -7   2      407.00      412.27     15.13 o 
  -2  -7   2     2384.31     2346.51     57.19 o 
  -1  -7   2      713.45      688.18     19.95 o 
   0  -7   2     3931.18     3988.11     91.64 o 
   1  -7   2        1.16        1.25      3.42 o 
   2  -7   2      220.65      209.71     15.01 o 
   3  -7   2       73.64       86.36     11.55 o 
   4  -7   2       24.80       15.51      7.84 o 
  -5  -6   2       18.53       29.13      8.24 o 
  -4  -6   2      249.94      276.35     18.61 o 
  -3  -6   2      538.21      504.92     23.14 o 
  -2  -6   2     3258.58     3120.98     73.50 o 
  -1  -6   2     1140.08     1170.07     29.91 o 
   0  -6   2      745.95      712.29     19.30 o 
   1  -6   2      113.15      102.84      8.74 o 
   2  -6   2       13.51       11.33      3.38 o 
   3  -6   2       85.96       92.81      7.21 o 
   4  -6   2      160.96      137.78     14.87 o 
  -4  -5   2       19.84       29.60      7.63 o 
  -3  -5   2       21.98       17.51      5.56 o 
  -2  -5   2      121.00      128.41      8.74 o 
  -1  -5   2      126.57      108.09      5.97 o 
   0  -5   2     2002.65     2031.70     47.58 o 
   1  -5   2     2437.51     2637.60     50.61 o 
   2  -5   2     1570.17     1672.56     42.86 o 
   3  -5   2        3.71        6.42      3.16 o 
   4  -5   2      118.96      115.11     13.41 o 
  -4  -4   2      277.26      299.75     18.65 o 
  -3  -4   2      696.28      726.44     31.42 o 
  -2  -4   2       47.88       37.41      5.35 o 
  -1  -4   2       15.27        9.20      2.46 o 
   0  -4   2       89.85      101.15      4.49 o 
   1  -4   2     5090.88     5412.31    100.40 o 
   2  -4   2     4769.68     4897.05    114.37 o 
   3  -4   2       47.25       43.09      5.10 o 
   4  -4   2     1716.85     1633.41     63.26 o 
   5  -4   2      354.30      333.05     22.96 o 
  -5  -3   2      728.41      702.37     34.16 o 
  -4  -3   2      706.43      780.03     33.88 o 
  -3  -3   2      116.66      102.70      9.45 o 
  -2  -3   2     4753.66     4981.35    159.71 o 
  -1  -3   2     6301.75     5408.65    169.84 o 
   0  -3   2     7615.84     7569.95    167.32 o 
   1  -3   2      722.08      647.20     13.57 o 
   2  -3   2      375.07      387.88     12.90 o 
   3  -3   2       55.60       65.35      5.60 o 
   4  -3   2      227.62      252.52     12.00 o 
   5  -3   2      542.24      598.67     32.13 o 
  -5  -2   2      637.90      698.22     24.18 o 
  -4  -2   2      572.39      654.98     30.06 o 
  -3  -2   2      580.98      665.03     44.52 o 
  -2  -2   2     5529.80     5681.86    180.18 o 
  -1  -2   2      804.23      705.18     25.78 o 
   0  -2   2     8586.56     8506.79    510.70 o 
   1  -2   2      433.85      484.33     13.40 o 
   2  -2   2     1735.60     1664.68     41.64 o 
   3  -2   2       80.91       73.18      5.95 o 
   4  -2   2      750.73      778.71     24.77 o 
   5  -2   2      184.00      213.24     17.44 o 
  -5  -1   2      459.59      482.89     26.53 o 
  -4  -1   2       80.66       89.50      9.77 o 
  -3  -1   2      789.62      840.29     33.63 o 
  -2  -1   2      184.43      217.52     11.48 o 
  -1  -1   2     2074.37     2315.77     74.42 o 
   0  -1   2       72.32       85.47      5.53 o 
   1  -1   2     8939.22     8682.04    196.13 o 
   2  -1   2     1343.46     1325.03     52.99 o 
   3  -1   2      406.20      452.37     15.20 o 
   4  -1   2      220.24      192.30      9.97 o 
   5  -1   2       69.57       68.79     10.48 o 
  -5   0   2      283.49      261.88     18.54 o 
  -4   0   2      333.81      321.50     18.83 o 
  -3   0   2      270.73      275.32     15.51 o 
  -2   0   2     5863.00     5785.42    183.07 o 
  -1   0   2     6337.09     6206.08    195.77 o 
   0   0   2      297.63      285.38      7.49 o 
   1   0   2     1274.88     1316.55     25.67 o 
   2   0   2      117.77      133.58      8.06 o 
   3   0   2     1926.05     1895.57     47.56 o 
   4   0   2     1140.99     1101.02     31.40 o 
   5   0   2      192.33      164.56     14.51 o 
  -5   1   2      340.92      398.13     23.64 o 
  -4   1   2        4.92        0.93      3.64 o 
  -3   1   2       73.89       67.76      5.00 o 
  -2   1   2      486.06      475.08     13.81 o 
  -1   1   2     8442.03     8454.25    155.09 o 
   0   1   2      992.89     1040.18     23.73 o 
   1   1   2     2172.13     2206.04     51.08 o 
   2   1   2      126.68      134.82      8.42 o 
   3   1   2     1747.21     1843.87     63.51 o 
   4   1   2      885.27      931.65     37.73 o 
   5   1   2      121.92      111.50     12.52 o 
  -5   2   2      601.83      575.14     30.35 o 
  -4   2   2       93.33       99.06     11.13 o 
  -3   2   2       50.88       44.12      4.32 o 
  -2   2   2      952.75      845.87     21.85 o 
  -1   2   2     7371.97     7165.26    241.35 o 
   0   2   2      724.97      748.22     17.58 o 
   1   2   2     2432.45     2330.26     56.02 o 
   2   2   2     2361.75     2334.60     75.52 o 
   3   2   2     1546.62     1641.61     57.12 o 
   4   2   2     1030.73     1104.24     43.18 o 
  -5   3   2      294.46      296.04     21.25 o 
  -4   3   2       65.93       79.59     10.38 o 
  -3   3   2       81.55       80.16      8.84 o 
  -2   3   2     1646.76     1535.87     31.59 o 
  -1   3   2     7185.63     7296.89    221.23 o 
   0   3   2     5158.02     5195.40    115.19 o 
   1   3   2     3137.64     3147.68     80.80 o 
   2   3   2      815.06      870.93     22.52 o 
   3   3   2     1680.65     1832.27     45.14 o 
   4   3   2      387.33      417.35     15.09 o 
   5   3   2      188.53      186.78     15.23 o 
  -5   4   2      142.53      136.36     15.30 o 
  -4   4   2       11.95        7.56      5.81 o 
  -3   4   2     1111.04     1124.60     44.64 o 
  -2   4   2     1242.27     1331.97     49.86 o 
  -1   4   2      260.73      238.35      8.15 o 
   0   4   2     1201.24     1284.94     30.39 o 
   1   4   2     1328.50     1479.30     34.69 o 
   2   4   2      439.97      453.18     17.94 o 
   3   4   2      762.31      806.34     23.05 o 
   4   4   2      718.93      798.64     35.34 o 
   5   4   2       97.88      108.79     12.27 o 
  -4   5   2        1.01       -1.00      5.42 o 
  -3   5   2        2.55       -1.18      4.42 o 
  -2   5   2        1.34        5.98      3.11 o 
  -1   5   2        0.62        0.46      2.85 o 
   0   5   2     2422.58     2289.68     52.92 o 
   1   5   2     2533.04     2455.00     56.59 o 
   2   5   2       94.74      101.87      5.01 o 
   3   5   2      336.53      342.21     12.64 o 
   4   5   2        3.12        4.28      5.53 o 
   5   5   2       43.27       51.17      9.73 o 
  -4   6   2       30.16       20.36      7.67 o 
  -3   6   2       21.25       21.11      7.10 o 
  -2   6   2       89.49       75.10      8.95 o 
  -1   6   2     1242.84     1243.90     31.33 o 
   0   6   2     2103.24     2047.01     48.26 o 
   1   6   2      152.67      170.72      6.83 o 
   2   6   2     1217.81     1291.56     32.44 o 
   3   6   2      978.34     1045.51     43.00 o 
   4   6   2       54.61       54.52      9.84 o 
   5   6   2      105.27       85.22     12.23 o 
  -4   7   2       96.25      111.79     14.05 o 
  -3   7   2      311.19      318.54     21.11 o 
  -2   7   2       63.50       65.97      9.24 o 
  -1   7   2      811.54      850.58     23.18 o 
   0   7   2     1331.67     1316.93     32.93 o 
   1   7   2      589.12      635.43     22.41 o 
   2   7   2     2262.17     2430.26     57.98 o 
   3   7   2      658.53      674.59     31.95 o 
   4   7   2      123.24      108.22     12.77 o 
   5   7   2       30.95       29.85      9.27 o 
  -3   8   2      290.65      265.51     19.90 o 
  -2   8   2       27.97       27.92      7.35 o 
  -1   8   2      661.85      623.28     28.13 o 
   0   8   2      846.10      862.77     23.60 o 
   1   8   2      502.81      519.67     16.13 o 
   2   8   2      826.39      813.26     34.91 o 
   3   8   2      579.98      604.73     30.45 o 
   4   8   2       39.66       35.19      9.52 o 
  -3   9   2       66.47       64.01     11.91 o 
  -2   9   2       57.38       54.59     10.20 o 
  -1   9   2      483.95      468.09     24.21 o 
   0   9   2     3361.64     3321.77     78.25 o 
   1   9   2       48.80       48.10      4.88 o 
   2   9   2     1270.43     1322.36     52.03 o 
   3   9   2      208.10      229.96     17.58 o 
   4   9   2        0.29       -8.77      5.85 o 
  -2  10   2       16.88       25.67      8.70 o 
  -1  10   2      147.96      132.97     13.34 o 
   0  10   2      344.01      369.91     13.82 o 
   1  10   2        4.64        5.35      3.34 o 
   2  10   2      265.43      277.99     18.40 o 
   3  10   2       85.63       96.88     12.59 o 
  -2  11   2       17.67       19.58      8.52 o 
  -1  11   2       74.46       74.67     11.41 o 
   0  11   2      350.39      377.05     22.07 o 
   1  11   2      283.12      287.30     17.62 o 
   2  11   2      178.94      174.19     15.12 o 
   3  11   2      164.41      161.78     16.05 o 
   0  12   2       72.51       72.67     11.20 o 
   1  12   2       66.72       67.68      9.63 o 
   2  12   2      215.32      210.63     16.69 o 
  -2 -11   3      537.61      539.08     19.91 o 
  -1 -11   3       51.94       47.35      8.74 o 
   0 -11   3       78.73       74.92     11.16 o 
   1 -11   3      167.91      207.71     17.97 o 
  -3 -10   3      101.12      102.41     13.41 o 
  -2 -10   3      408.31      437.01     16.79 o 
  -1 -10   3        9.32        5.24      5.31 o 
   0 -10   3      451.98      428.01     23.39 o 
   1 -10   3      362.65      345.75     21.79 o 
   2 -10   3       44.68       50.64     10.91 o 
  -4  -9   3       70.07       64.76     11.45 o 
  -3  -9   3        1.73        3.76      3.72 o 
  -2  -9   3      704.97      718.07     22.71 o 
  -1  -9   3        2.40        0.57      2.94 o 
   0  -9   3      679.84      698.66     31.13 o 
   1  -9   3      717.13      687.75     31.81 o 
   2  -9   3        1.45        3.24      6.17 o 
   3  -9   3      284.60      281.95     21.43 o 
  -4  -8   3       22.46       16.69      7.31 o 
  -3  -8   3      703.28      673.76     48.91 o 
  -2  -8   3      584.79      609.42     22.95 o 
  -1  -8   3       46.63       51.38      4.98 o 
   0  -8   3        3.59        7.27      4.24 o 
   1  -8   3      172.82      142.85     11.91 o 
   2  -8   3        1.57        7.27      5.49 o 
   3  -8   3       99.55      101.09     13.23 o 
  -3  -7   3      304.84      280.54     12.01 o 
  -2  -7   3      220.88      247.30     10.37 o 
  -1  -7   3      245.37      240.83     10.02 o 
   0  -7   3     1279.88     1322.73     33.54 o 
   1  -7   3      189.89      174.12     12.27 o 
   2  -7   3        5.52        3.75      4.05 o 
   3  -7   3      183.55      157.16     17.81 o 
   4  -7   3        0.32       -2.50      6.45 o 
  -4  -6   3       17.79       14.16      6.81 o 
  -3  -6   3        4.33        5.13      4.28 o 
  -2  -6   3        0.70        2.96      2.92 o 
  -1  -6   3     2912.80     3144.72     73.38 o 
   0  -6   3     2280.95     2245.92     53.06 o 
   1  -6   3        2.05        7.42      3.82 o 
   2  -6   3      142.18      156.03      8.90 o 
   3  -6   3      387.62      395.21     15.47 o 
   4  -6   3       47.80       32.34      9.49 o 
  -4  -5   3      199.45      207.78     16.55 o 
  -3  -5   3     1801.82     1985.50     71.42 o 
  -2  -5   3      225.21      212.77     11.91 o 
  -1  -5   3     2088.83     2179.06     72.10 o 
   0  -5   3     4448.33     4736.26    106.82 o 
   1  -5   3     1407.80     1401.96     43.72 o 
   2  -5   3     1541.47     1545.15     40.23 o 
   3  -5   3      999.25      956.96     28.28 o 
   4  -5   3       91.82      106.41     12.80 o 
  -5  -4   3       42.98       40.19      9.63 o 
  -4  -4   3      467.54      518.23     26.64 o 
  -3  -4   3     1135.89     1191.64     46.64 o 
  -2  -4   3      279.95      318.54     16.26 o 
  -1  -4   3     2173.59     1956.62     64.61 o 
   0  -4   3      975.43      991.51     24.39 o 
   1  -4   3       15.41       12.26      2.60 o 
   2  -4   3      136.90      131.28      7.06 o 
   3  -4   3      550.79      548.47     18.38 o 
   4  -4   3        0.18        4.28      5.17 o 
  -5  -3   3       32.93       29.70      8.67 o 
  -4  -3   3       55.96       53.17      8.34 o 
  -3  -3   3       51.56       43.18      6.88 o 
  -2  -3   3       74.42      112.00      8.91 o 
   0  -3   3    19506.07    19161.43    591.29 o 
   1  -3   3      218.68      207.48      7.61 o 
   2  -3   3     1002.95      957.12     35.82 o 
   3  -3   3      402.20      420.36     16.44 o 
   4  -3   3      197.97      178.49     10.16 o 
   5  -3   3       87.72       93.10     13.16 o 
  -5  -2   3       57.17       40.40      9.09 o 
  -4  -2   3       37.35       43.86      7.67 o 
  -3  -2   3     1395.52     1428.16     51.92 o 
  -2  -2   3       45.45       59.12      6.35 o 
  -1  -2   3     4082.19     3903.50    124.88 o 
   0  -2   3       57.16       59.74      3.11 o 
   1  -2   3     2847.94     2741.75     64.10 o 
   2  -2   3        4.68        5.54      2.40 o 
   3  -2   3       42.07       54.87      5.48 o 
   4  -2   3       25.85       33.03      5.22 o 
   5  -2   3       43.52       53.20     10.20 o 
  -5  -1   3      127.81      119.35     13.30 o 
  -4  -1   3     1125.35     1170.53     46.61 o 
  -3  -1   3      151.82      149.77     11.55 o 
  -2  -1   3     2887.99     2916.33     95.14 o 
  -1  -1   3        4.61        4.24      2.32 o 
   0  -1   3      600.38      620.14     12.39 o 
   1  -1   3      103.16      103.68      5.10 o 
   2  -1   3      349.48      293.82     12.75 o 
   3  -1   3       16.36       15.88      3.55 o 
   4  -1   3      248.77      255.92     16.53 o 
   5  -1   3       59.14       66.15     10.34 o 
  -5   0   3       89.60       90.18     11.84 o 
  -4   0   3       12.85       10.41      5.38 o 
  -3   0   3      122.07      157.36     12.02 o 
  -2   0   3     7526.05     7484.47    235.52 o 
  -1   0   3     5920.41     5570.04    124.01 o 
   0   0   3       60.13       62.73      2.72 o 
   1   0   3     7541.44     7659.79    140.39 o 
   2   0   3      246.87      246.37      6.72 o 
   3   0   3      347.66      363.87     12.96 o 
   4   0   3      619.15      622.07     20.47 o 
   5   0   3      270.28      266.69     19.29 o 
  -5   1   3       62.50       62.26     10.20 o 
  -4   1   3      725.64      741.13     32.98 o 
  -3   1   3       51.33       50.28      4.36 o 
  -2   1   3     7957.11     8057.01    179.78 o 
  -1   1   3    12627.30    12640.57    278.57 o 
   0   1   3     3207.94     3179.82     70.86 o 
   1   1   3    39467.44    34855.87    811.39 o 
   2   1   3     7145.31     7318.32    162.55 o 
   3   1   3      394.67      435.83     14.80 o 
   4   1   3      458.08      486.05     13.61 o 
   5   1   3       50.48       58.77     10.06 o 
  -5   2   3      463.65      461.24     26.64 o 
  -4   2   3      517.91      546.11     27.31 o 
  -3   2   3      145.53      134.61     10.84 o 
  -2   2   3     1739.95     1701.57     33.68 o 
   0   2   3       51.47       50.07      2.32 o 
   1   2   3      609.73      595.35     29.35 o 
   2   2   3     1222.65     1294.31     31.14 o 
   3   2   3        0.19        2.34      2.53 o 
   4   2   3      559.99      602.66     27.21 o 
   5   2   3      359.96      314.94     21.22 o 
  -5   3   3      246.10      249.79     19.04 o 
  -4   3   3      157.05      140.53     12.98 o 
  -3   3   3      141.35      142.06     11.59 o 
  -2   3   3     1334.79     1389.07     28.08 o 
  -1   3   3     2410.70     2548.64     59.11 o 
   0   3   3     5955.24     5986.13    132.49 o 
   1   3   3       34.91       22.29      3.17 o 
   2   3   3       26.65       41.82      3.16 o 
   3   3   3     2387.45     2457.94     47.59 o 
   4   3   3     1259.43     1377.85     52.81 o 
  -5   4   3       57.53       48.57     10.55 o 
  -4   4   3       31.77       26.24      7.52 o 
  -3   4   3      590.61      596.64     27.78 o 
  -2   4   3      824.37      844.09     18.58 o 
  -1   4   3       97.42      109.94      5.37 o 
   0   4   3     3005.64     2917.57     66.06 o 
   1   4   3       53.92       81.02      8.72 o 
   2   4   3        0.12        5.60      3.07 o 
   3   4   3      254.76      267.94     10.42 o 
   4   4   3       58.19       70.92      9.66 o 
   5   4   3        0.28       -1.68      5.81 o 
  -4   5   3        8.67        7.31      5.99 o 
  -3   5   3     2192.43     2106.21     76.13 o 
  -2   5   3     1310.43     1269.12     33.51 o 
  -1   5   3     2812.29     2962.38     68.47 o 
   0   5   3     7642.87     7484.89    427.49 o 
   1   5   3     3351.10     3586.56     81.14 o 
   2   5   3       23.97       19.43      2.31 o 
   3   5   3      237.30      264.87     16.19 o 
   4   5   3      261.24      293.61     19.15 o 
   5   5   3        4.23        0.64      5.88 o 
  -4   6   3        5.94        8.67      6.88 o 
  -3   6   3      833.90      831.66     37.23 o 
  -2   6   3     1464.13     1307.93    159.61 o 
  -1   6   3        3.62        1.81      2.29 o 
   0   6   3     2970.14     2992.16     68.85 o 
   1   6   3       43.39       41.82      3.30 o 
   2   6   3       42.19       51.98     15.42 o 
   3   6   3      959.66     1020.05     42.15 o 
   4   6   3      709.81      765.55     35.94 o 
   5   6   3       27.01       17.47      8.31 o 
  -4   7   3       19.83       17.79      8.13 o 
  -3   7   3      490.71      482.14     26.89 o 
  -2   7   3      291.99      303.42     18.51 o 
  -1   7   3      108.98      113.05      6.62 o 
   0   7   3      875.29      839.27     22.39 o 
   1   7   3     1055.18     1100.90     28.24 o 
   2   7   3       90.67       86.72      9.24 o 
   3   7   3     1060.15     1180.62     48.17 o 
   4   7   3      152.25      153.83     15.05 o 
   5   7   3      101.47      120.53     14.58 o 
  -3   8   3       24.45       15.33      7.27 o 
  -2   8   3      246.04      263.98     17.90 o 
  -1   8   3      181.52      196.52      9.00 o 
   0   8   3     1013.74     1031.64     27.35 o 
   1   8   3        8.36        4.45      2.56 o 
   2   8   3        3.42       -0.53      4.21 o 
   3   8   3       28.85       30.10      8.56 o 
   4   8   3       34.60       35.09      9.38 o 
  -3   9   3      310.17      341.36     23.36 o 
  -2   9   3       77.96       77.09     11.23 o 
  -1   9   3        2.98       -4.42      3.78 o 
   0   9   3        6.24        8.32      3.25 o 
   1   9   3       56.47       49.84      4.84 o 
   2   9   3      142.82      149.41     12.87 o 
   3   9   3      524.44      546.54     29.20 o 
   4   9   3      172.61      170.27     17.01 o 
  -2  10   3        4.68        4.56      6.74 o 
  -1  10   3      155.89      177.04     14.62 o 
   0  10   3      163.10      169.02      8.73 o 
   1  10   3       88.75       76.24      8.84 o 
   2  10   3      256.24      277.46     18.44 o 
   3  10   3       26.89       28.81      8.84 o 
  -2  11   3      182.40      192.98     18.15 o 
  -1  11   3     1285.10     1362.41     55.41 o 
   0  11   3      637.98      639.79     30.60 o 
   1  11   3       10.31       -1.00      4.64 o 
   2  11   3      174.05      220.01     16.37 o 
   3  11   3       12.81       14.98      7.45 o 
   1  12   3       45.98       46.14      8.49 o 
   2  12   3      140.40      128.05     13.69 o 
  -2 -11   4      546.79      613.24     32.84 o 
  -1 -11   4      249.54      261.27     18.58 o 
   0 -11   4        8.73        2.25      6.03 o 
   1 -11   4      268.88      303.35     21.57 o 
  -3 -10   4       39.60       20.50      7.88 o 
  -2 -10   4      197.24      195.13     10.93 o 
  -1 -10   4      104.93      109.19     11.34 o 
   0 -10   4       18.12       29.35      7.67 o 
   1 -10   4      503.24      481.64     26.74 o 
   2 -10   4       62.64       55.91     11.16 o 
  -4  -9   4       50.67       49.53     10.95 o 
  -3  -9   4      143.46      132.22     18.36 o 
  -2  -9   4      423.11      439.17     16.50 o 
  -1  -9   4      176.70      166.76     12.69 o 
   0  -9   4      570.23      534.20     26.24 o 
   1  -9   4        8.46        8.38      5.42 o 
   2  -9   4      136.71      143.35     14.44 o 
  -4  -8   4      199.74      162.39     15.69 o 
  -3  -8   4       16.04       17.45      4.29 o 
  -2  -8   4      638.57      639.84     21.89 o 
  -1  -8   4      217.87      233.11     10.27 o 
   0  -8   4       18.70       21.29      5.63 o 
   1  -8   4      271.94      283.73     17.62 o 
   2  -8   4        8.00        5.31      5.74 o 
   3  -8   4      189.40      188.59     11.42 o 
  -4  -7   4       14.12       22.11      7.24 o 
  -3  -7   4     1798.34     1721.45     62.40 o 
  -2  -7   4      129.30      112.73      6.87 o 
  -1  -7   4     3812.22     3999.62     92.99 o 
   0  -7   4     2873.14     2931.17     68.91 o 
   1  -7   4      602.25      611.83     27.31 o 
   2  -7   4       46.02       42.68      5.41 o 
   3  -7   4      181.35      199.33     11.26 o 
  -4  -6   4      238.78      270.11     19.18 o 
  -3  -6   4       49.74       46.82      7.31 o 
  -2  -6   4      851.81      813.30     31.99 o 
  -1  -6   4      346.54      355.92     12.19 o 
   0  -6   4      947.59      906.99     23.93 o 
   1  -6   4      734.16      706.47     29.24 o 
   2  -6   4       19.97       22.78      4.16 o 
   3  -6   4      461.19      504.51     19.01 o 
   4  -6   4      270.72      286.69     21.47 o 
  -5  -5   4      306.19      343.78     24.00 o 
  -4  -5   4        8.65       12.52      6.85 o 
  -3  -5   4     2908.43     3211.37    109.76 o 
  -2  -5   4     1854.18     1786.06     61.90 o 
  -1  -5   4        0.71        3.24      2.50 o 
   0  -5   4       21.72       26.52      6.40 o 
   1  -5   4      250.57      234.38     13.00 o 
   2  -5   4        1.33        3.51      4.96 o 
   3  -5   4     1410.42     1483.49     40.61 o 
   4  -5   4       79.68       84.37     11.77 o 
  -5  -4   4      193.28      196.73     17.44 o 
  -4  -4   4       41.48       31.74      7.99 o 
  -3  -4   4        5.35        9.98      5.13 o 
  -2  -4   4     1633.06     1702.05     60.16 o 
  -1  -4   4       71.32       72.60      6.10 o 
   0  -4   4     3629.33     3801.91    121.70 o 
   1  -4   4      177.19      172.85      5.05 o 
   2  -4   4      181.30      171.96      8.42 o 
   3  -4   4        3.29        5.05      3.10 o 
   4  -4   4       18.95       23.31      5.01 o 
  -5  -3   4       49.94       52.74     10.31 o 
  -4  -3   4      479.14      458.11     24.00 o 
  -3  -3   4      810.97      839.79     34.77 o 
  -2  -3   4     1335.36     1477.30     53.17 o 
  -1  -3   4     5328.18     4726.89    150.02 o 
   0  -3   4      296.03      327.48     10.16 o 
   1  -3   4       14.85       17.75      3.53 o 
   2  -3   4      118.94      127.15      6.90 o 
   3  -3   4     2401.52     2365.34     59.78 o 
   4  -3   4       67.19       73.12      7.02 o 
   5  -3   4      143.34      118.17     13.98 o 
  -5  -2   4       31.84       27.31      8.91 o 
  -4  -2   4     1073.22     1099.17     44.22 o 
  -3  -2   4      226.37      206.96     13.12 o 
  -2  -2   4       31.82       17.54      4.28 o 
  -1  -2   4        8.04        8.77      2.85 o 
   0  -2   4     2180.47     2328.26     54.40 o 
   1  -2   4       94.16       96.46      4.70 o 
   2  -2   4     2016.12     1967.98     48.80 o 
   3  -2   4      466.57      458.15     16.28 o 
   4  -2   4       43.21       30.72      5.35 o 
   5  -2   4       23.54       36.16      8.67 o 
  -5  -1   4       33.93       40.97      9.09 o 
  -4  -1   4      449.19      470.62     24.21 o 
  -3  -1   4      655.19      682.90     29.06 o 
  -2  -1   4      729.64      720.84     27.96 o 
  -1  -1   4    11998.82    11658.59    362.15 o 
   0  -1   4     6282.51     6161.66    123.08 o 
   1  -1   4       68.66       79.22      4.05 o 
   2  -1   4      267.12      221.96      6.15 o 
   3  -1   4     1077.30     1126.42     31.03 o 
   4  -1   4       35.92       31.90      7.31 o 
  -5   0   4       25.84       25.03      8.06 o 
  -4   0   4      171.03      176.79     13.73 o 
  -3   0   4      281.16      270.93     15.83 o 
  -2   0   4      616.45      639.71     25.53 o 
  -1   0   4     7325.10     7184.29    159.56 o 
   0   0   4     4521.68     4444.82     82.11 o 
   1   0   4      531.21      534.94     11.50 o 
   2   0   4       67.77       64.63      3.08 o 
   3   0   4      364.55      378.32     10.31 o 
   4   0   4      188.81      180.88      9.65 o 
   5   0   4        2.67        7.70      6.20 o 
  -5   1   4       22.38       24.43      7.95 o 
  -4   1   4      713.11      719.70     32.63 o 
  -3   1   4      675.12      690.08     19.94 o 
  -2   1   4      302.29      329.00     11.11 o 
  -1   1   4      892.82      956.81     23.88 o 
   0   1   4      692.68      697.28     13.79 o 
   1   1   4      248.21      262.36     11.02 o 
   2   1   4     2209.36     2103.92     48.51 o 
   3   1   4     1565.05     1628.78     39.84 o 
   4   1   4       13.68       11.95      3.67 o 
   5   1   4      279.63      283.20     20.04 o 
  -5   2   4      114.03      132.33     14.30 o 
  -4   2   4       21.57       20.86      6.49 o 
  -3   2   4       64.61       56.30      7.60 o 
  -2   2   4     1873.73     1939.24     38.10 o 
  -1   2   4     6075.47     5726.17    128.40 o 
   0   2   4     4130.06     4283.34    133.68 o 
   1   2   4      705.62      683.75     24.25 o 
   2   2   4      818.92      846.34     21.14 o 
   3   2   4      667.88      725.95     29.92 o 
   4   2   4      304.63      307.73     17.33 o 
   5   2   4      165.21      151.66     14.62 o 
  -5   3   4       45.49       41.22      9.52 o 
  -4   3   4      136.43      140.67     13.02 o 
  -3   3   4       64.59       67.12      5.52 o 
  -2   3   4    11189.50    11162.52    205.57 o 
  -1   3   4      381.41      341.43     10.82 o 
   0   3   4      139.88      116.35      4.26 o 
   1   3   4       65.51       77.71      2.75 o 
   2   3   4       45.20       39.96      2.92 o 
   3   3   4       68.82       77.90      6.51 o 
   4   3   4      518.22      566.40     26.71 o 
  -5   4   4      226.21      239.05     19.29 o 
  -4   4   4        2.84        9.06      6.28 o 
  -3   4   4      706.56      697.70     21.15 o 
  -2   4   4       47.80       53.97      5.83 o 
  -1   4   4     1866.55     1981.27     46.91 o 
   0   4   4     1325.12     1406.04     33.03 o 
   1   4   4     2016.89     1992.85     45.71 o 
   2   4   4     3716.73     3655.83     82.87 o 
   3   4   4      131.74      167.49     11.91 o 
   4   4   4      210.72      262.13     17.12 o 
   5   4   4      127.38      120.35     12.98 o 
  -4   5   4       63.88       70.43     10.70 o 
  -3   5   4      158.30      145.31     12.69 o 
  -2   5   4     3607.48     3413.80    211.22 o 
  -1   5   4      481.96      458.42     21.88 o 
   0   5   4      381.07      351.28     10.54 o 
   1   5   4      290.94      270.87      9.77 o 
   2   5   4     1301.18     1290.88     31.29 o 
   3   5   4      528.31      537.37     25.32 o 
   4   5   4     1379.45     1570.44     60.69 o 
   5   5   4       73.55       70.50     11.02 o 
  -4   6   4       14.92       10.34      6.95 o 
  -3   6   4      522.49      472.08     25.17 o 
  -2   6   4     1588.75     1531.85     56.70 o 
  -1   6   4     2623.35     2626.75     61.79 o 
   0   6   4       33.31       31.71      3.18 o 
   1   6   4      948.70      977.45     24.70 o 
   2   6   4       53.00       54.41      7.02 o 
   3   6   4      481.21      503.78     25.14 o 
   4   6   4       11.44       18.58      7.27 o 
   5   6   4      141.91      146.59     15.44 o 
  -4   7   4       11.63        3.60      6.60 o 
  -3   7   4      334.50      301.78     20.00 o 
  -2   7   4      303.01      292.19     17.90 o 
  -1   7   4       16.27       14.64      3.21 o 
   0   7   4      567.17      568.02     16.44 o 
   1   7   4       60.36       60.40      4.39 o 
   2   7   4      861.70      846.43     34.77 o 
   3   7   4      148.99      138.68     12.52 o 
   4   7   4      398.18      422.30     25.25 o 
   5   7   4       48.35       40.33     10.34 o 
  -3   8   4       42.49       55.45     10.38 o 
  -2   8   4       13.41        5.53      6.03 o 
  -1   8   4       45.33       55.27     11.75 o 
   0   8   4      391.86      403.82     13.33 o 
   1   8   4      471.15      486.60     15.11 o 
   2   8   4      173.58      173.55     12.80 o 
   3   8   4     2052.70     2105.96     77.91 o 
   4   8   4      221.72      188.10     17.22 o 
  -3   9   4      615.94      611.79     33.45 o 
  -2   9   4      195.28      200.15     16.01 o 
  -1   9   4       30.79       31.52      7.45 o 
   0   9   4      200.99      209.64     13.41 o 
   1   9   4        8.25        9.63      4.89 o 
   2   9   4      265.98      259.91     16.83 o 
   3   9   4     1491.35     1582.35     62.40 o 
   4   9   4      540.92      514.23     29.67 o 
  -2  10   4      119.78      117.00     13.80 o 
  -1  10   4       39.74       34.73      7.99 o 
   0  10   4      722.53      778.14     23.00 o 
   1  10   4      278.29      280.35     16.62 o 
   2  10   4      182.82      178.86     14.12 o 
   3  10   4       54.34       55.16     10.02 o 
  -2  11   4       44.51       56.66     11.20 o 
  -1  11   4      218.84      225.90     18.19 o 
   0  11   4       33.43       49.74      7.74 o 
   1  11   4      125.68      119.74     11.38 o 
   2  11   4       35.96       41.90      8.59 o 
   3  11   4      110.56      119.06     14.01 o 
   1  12   4       46.61       37.91      8.02 o 
   2  12   4      359.87      371.88     22.89 o 
  -2 -11   5       46.50       44.27      6.86 o 
  -1 -11   5       42.21       41.93      8.88 o 
   0 -11   5        6.75       -0.32      5.85 o 
  -3 -10   5       39.41       46.14      7.15 o 
  -2 -10   5       65.40       64.69      7.23 o 
  -1 -10   5      113.12      104.98     11.77 o 
   0 -10   5      114.17      119.92     12.66 o 
   1 -10   5      173.47      142.06     14.62 o 
   2 -10   5       84.89      101.63     13.84 o 
  -3  -9   5        0.05        2.69      3.92 o 
  -2  -9   5     1213.21     1251.67     35.29 o 
  -1  -9   5     1727.83     1778.30     52.44 o 
   0  -9   5       34.27       28.35      7.35 o 
   1  -9   5      382.90      395.35     22.93 o 
   2  -9   5        1.27        4.10      5.31 o 
  -4  -8   5       72.28       71.77      7.38 o 
  -3  -8   5      113.79      127.34      8.58 o 
  -2  -8   5      599.84      602.03     31.11 o 
  -1  -8   5      526.35      538.13     17.71 o 
   0  -8   5      528.00      498.36     24.03 o 
   1  -8   5      736.20      695.09     31.52 o 
   2  -8   5      784.66      760.38     35.59 o 
   3  -8   5        1.02        2.04      4.07 o 
  -4  -7   5      117.94      120.56     12.66 o 
  -3  -7   5        3.00       12.94      5.63 o 
  -2  -7   5      216.73      215.13     13.34 o 
  -1  -7   5      610.12      624.11     19.23 o 
   0  -7   5        5.41        6.49      4.24 o 
   1  -7   5     1179.41     1118.75     43.82 o 
   2  -7   5      404.19      465.03     23.66 o 
   3  -7   5        7.71        6.42      4.10 o 
  -4  -6   5      106.93      101.27     12.30 o 
  -3  -6   5       33.16       38.01      7.24 o 
  -2  -6   5     2267.31     2013.39     69.71 o 
  -1  -6   5     2267.20     2287.35     77.41 o 
   0  -6   5      152.54      139.12      6.84 o 
   1  -6   5     1053.24     1015.61     28.67 o 
   2  -6   5       13.54       13.69      3.89 o 
   3  -6   5      334.94      353.43     26.62 o 
   4  -6   5      150.89      161.78     16.33 o 
  -5  -5   5      287.06      290.69     22.64 o 
  -4  -5   5        4.05        6.24      5.35 o 
  -3  -5   5      909.73      971.34     40.58 o 
  -2  -5   5     1593.48     1535.60     54.66 o 
  -1  -5   5      407.60      427.83     18.79 o 
   0  -5   5      117.55      100.27      5.48 o 
   1  -5   5        8.63       10.11      2.82 o 
   2  -5   5       24.51       18.83      4.62 o 
   3  -5   5       27.97       26.12      5.88 o 
   4  -5   5      127.06      117.18      8.98 o 
  -5  -4   5      336.30      369.24     24.25 o 
  -4  -4   5       98.76       93.60     11.48 o 
  -3  -4   5       10.55       21.29      6.49 o 
  -2  -4   5      203.05      237.49     14.05 o 
  -1  -4   5     1229.83     1426.27     49.49 o 
   0  -4   5      382.34      465.74     19.47 o 
   1  -4   5     1996.72     1972.20     57.27 o 
   2  -4   5      248.28      258.83     10.63 o 
   3  -4   5     1641.47     1579.05     42.50 o 
   4  -4   5       55.75       43.88      9.36 o 
  -5  -3   5       68.55       41.26      9.59 o 
  -4  -3   5       38.54       40.51      8.02 o 
  -3  -3   5      661.33      641.96     28.85 o 
  -2  -3   5     6032.42     6130.41    196.73 o 
  -1  -3   5       26.03       29.74      4.24 o 
   0  -3   5     1029.31      927.69     29.85 o 
   1  -3   5       13.79       15.14      2.53 o 
   2  -3   5     3196.39     3092.53     74.50 o 
   3  -3   5     2379.47     2440.71     61.72 o 
   4  -3   5      289.93      258.19     12.70 o 
   5  -3   5      101.22      114.71     13.91 o 
  -5  -2   5       42.34       50.21     10.16 o 
  -4  -2   5      815.06      776.61     34.34 o 
  -3  -2   5     4358.23     4284.98    140.67 o 
  -2  -2   5     1334.80     1329.71     47.96 o 
  -1  -2   5        9.66       20.00      3.89 o 
   0  -2   5     2525.32     2429.94     57.11 o 
   1  -2   5     2097.84     1986.85     47.82 o 
   2  -2   5       52.34       66.86      8.54 o 
   3  -2   5     1359.55     1307.38     35.95 o 
   4  -2   5      184.45      181.29     10.34 o 
  -5  -1   5       27.54       49.42      9.15 o 
  -4  -1   5      181.78      193.48     14.69 o 
  -3  -1   5      487.40      517.80     24.14 o 
  -2  -1   5      249.33      256.71     13.62 o 
  -1  -1   5     2357.80     2384.01     55.48 o 
   0  -1   5     3781.30     3663.36     73.79 o 
   1  -1   5     1522.57     1427.96     27.81 o 
   2  -1   5       42.60       35.02      2.47 o 
   3  -1   5      464.83      463.64     15.95 o 
   4  -1   5      189.41      193.89     10.47 o 
   5  -1   5      208.89      206.03     17.97 o 
  -5   0   5      210.65      178.97     15.62 o 
  -4   0   5       99.21      116.46     11.59 o 
  -3   0   5      470.97      432.25     21.32 o 
  -2   0   5      147.58      138.88      6.67 o 
  -1   0   5       78.43       72.31      4.12 o 
   0   0   5       11.48       23.79      8.47 o 
   1   0   5     2551.76     2742.15     51.29 o 
   2   0   5     4425.48     4414.33     82.66 o 
   3   0   5     1907.33     1886.63     37.96 o 
   4   0   5        1.48        0.98      2.93 o 
   5   0   5        2.22       -1.85      5.21 o 
  -5   1   5        1.12       -2.60      4.92 o 
  -4   1   5       45.31       42.93      7.99 o 
  -3   1   5     1832.92     1825.18     65.22 o 
  -2   1   5       67.40       63.02      4.62 o 
  -1   1   5     3181.59     2899.71     66.63 o 
   0   1   5       58.15       66.05      2.47 o 
   1   1   5    21937.48    21480.16    899.61 o 
   2   1   5     4084.25     3992.03     89.63 o 
   3   1   5      185.80      171.29      6.30 o 
   4   1   5        3.73        4.39      4.74 o 
   5   1   5      445.38      414.03     25.10 o 
  -5   2   5        7.97        3.14      6.10 o 
  -4   2   5      722.19      729.61     33.41 o 
  -3   2   5      602.26      609.80     19.03 o 
  -2   2   5      301.73      275.53      9.07 o 
  -1   2   5     1888.08     1849.96     44.15 o 
   0   2   5     4804.14     4687.78    113.54 o 
   1   2   5      351.59      339.04     13.41 o 
   2   2   5     2233.02     2233.21     85.33 o 
   3   2   5      994.67     1026.01     30.10 o 
   4   2   5      229.57      242.66     14.62 o 
   5   2   5      365.30      393.96     24.46 o 
  -5   3   5      198.71      188.92     16.80 o 
  -4   3   5      170.17      178.97     14.69 o 
  -3   3   5      764.88      745.76     22.35 o 
  -2   3   5        3.15        5.35      2.78 o 
  -1   3   5     2320.94     2264.33     53.36 o 
   0   3   5     3682.88     3662.80     81.99 o 
   1   3   5     1484.00     1464.17     49.28 o 
   2   3   5     2647.26     2728.96    127.73 o 
   3   3   5      480.46      506.78     22.32 o 
   4   3   5       33.06       36.84      6.92 o 
  -5   4   5       20.55       17.86      8.02 o 
  -4   4   5      334.32      318.75     20.93 o 
  -3   4   5     1519.46     1531.92     51.24 o 
  -2   4   5       62.40       65.55      5.44 o 
  -1   4   5     1596.46     1622.54     39.36 o 
   0   4   5     2417.15     2481.99     56.60 o 
   1   4   5     2171.00     2339.36     53.16 o 
   2   4   5     2341.06     2295.46     52.70 o 
   3   4   5      230.61      257.81     14.87 o 
   4   4   5        1.46        5.42      5.13 o 
  -4   5   5       45.62       47.39      9.88 o 
  -3   5   5        5.21        7.42      5.38 o 
  -2   5   5      564.09      492.67     34.41 o 
  -1   5   5      855.25      851.84     22.68 o 
   0   5   5        0.93        3.16      1.72 o 
   1   5   5       90.34      104.97      5.94 o 
   2   5   5        5.57        7.24      3.49 o 
   3   5   5       16.92       13.87      5.17 o 
   4   5   5       12.99       17.83      6.99 o 
   5   5   5      340.51      423.87     25.35 o 
  -4   6   5        6.52        9.27      7.24 o 
  -3   6   5      133.02      112.36     12.09 o 
  -2   6   5      197.66      176.43      9.78 o 
  -1   6   5      133.00      145.45      7.04 o 
   0   6   5      539.84      557.68     15.54 o 
   1   6   5     2043.35     2030.65     47.65 o 
   2   6   5     1885.72     1885.66     66.36 o 
   3   6   5       62.91       64.36      8.70 o 
   4   6   5      105.25      107.69     12.05 o 
   5   6   5       22.28       25.75      8.91 o 
  -4   7   5       21.68       19.72      8.59 o 
  -3   7   5      139.27      127.02     13.05 o 
  -2   7   5       65.58       55.15      6.56 o 
  -1   7   5      216.90      227.44      9.31 o 
   0   7   5     2347.14     2336.11     55.11 o 
   1   7   5     2846.96     2774.50     64.54 o 
   2   7   5      216.07      210.78     13.55 o 
   3   7   5      340.12      357.26     20.68 o 
   4   7   5        2.26       -2.25      5.99 o 
  -3   8   5      108.91      112.47     13.09 o 
  -2   8   5      889.70      930.05     39.90 o 
  -1   8   5      190.55      197.52      9.25 o 
   0   8   5        4.75        5.91      3.53 o 
   1   8   5      325.64      357.16     18.01 o 
   2   8   5      172.93      200.54     13.84 o 
   3   8   5      564.12      652.37     31.49 o 
   4   8   5      425.65      458.93     27.14 o 
  -3   9   5        9.36        8.34      7.20 o 
  -2   9   5      661.29      670.24     32.70 o 
  -1   9   5      976.40     1042.39     33.06 o 
   0   9   5       45.26       40.31      4.42 o 
   1   9   5      752.33      706.29     29.95 o 
   2   9   5       43.28       39.65      7.60 o 
   3   9   5      627.76      674.69     32.88 o 
   4   9   5       70.40       76.67     12.59 o 
  -2  10   5      117.67      118.46     13.55 o 
  -1  10   5       38.40       33.98      8.17 o 
   0  10   5      289.25      326.19     12.77 o 
   1  10   5      788.48      794.44     33.70 o 
   2  10   5      382.04      371.49     21.29 o 
   3  10   5      207.23      225.40     18.11 o 
  -2  11   5       33.09       35.52     10.23 o 
  -1  11   5        0.59       -1.21      5.63 o 
   0  11   5      145.36      149.87     11.77 o 
   1  11   5        6.06        1.82      5.03 o 
   2  11   5       55.47       73.88     10.63 o 
   3  11   5      207.98      233.14     19.08 o 
   1  12   5        9.31       13.16      6.53 o 
   2  12   5       55.57       60.05     10.31 o 
  -1 -11   6       67.39       53.17      9.91 o 
   0 -11   6        1.75        1.43      6.24 o 
  -3 -10   6      239.94      236.69     13.15 o 
  -2 -10   6      207.36      221.75     12.07 o 
  -1 -10   6      774.68      774.97     35.52 o 
   0 -10   6       18.20       19.22      7.63 o 
   1 -10   6       11.98        5.06      6.03 o 
  -3  -9   6        1.20        4.42      4.01 o 
  -2  -9   6       30.94       38.93      6.47 o 
  -1  -9   6     1237.52     1225.65     48.53 o 
   0  -9   6      853.80      837.83     36.73 o 
   1  -9   6      238.11      259.84     18.40 o 
   2  -9   6      267.59      295.25     21.25 o 
  -4  -8   6      321.76      365.82     22.54 o 
  -3  -8   6      503.26      480.18     24.28 o 
  -2  -8   6        1.61        1.95      3.13 o 
  -1  -8   6      327.74      315.29     12.71 o 
   0  -8   6        0.69        8.13      5.06 o 
   1  -8   6      166.08      164.81     13.94 o 
   2  -8   6      262.82      277.07     19.22 o 
   3  -8   6      275.56      288.28     14.99 o 
  -4  -7   6      157.17      168.17     14.58 o 
  -3  -7   6        2.11       -1.36      4.07 o 
  -2  -7   6      200.01      164.42     12.05 o 
  -1  -7   6       87.12       84.38      8.20 o 
   0  -7   6       38.69       45.36      6.85 o 
   1  -7   6      185.44      180.97     13.26 o 
   2  -7   6        2.07        4.81      4.56 o 
   3  -7   6       56.31       63.27      7.34 o 
  -4  -6   6      286.53      312.26     21.15 o 
  -3  -6   6      521.03      528.57     25.78 o 
  -2  -6   6     1245.37     1133.62     43.04 o 
  -1  -6   6      339.29      363.97     18.04 o 
   0  -6   6        1.03        2.55      2.57 o 
   1  -6   6      233.84      238.74     10.71 o 
   2  -6   6      173.47      166.00      9.26 o 
   3  -6   6       11.73       20.40      8.31 o 
   4  -6   6      196.40      199.33     13.46 o 
  -5  -5   6      314.35      336.15     24.43 o 
  -4  -5   6        5.27        4.64      6.03 o 
  -3  -5   6      154.66      161.50     13.73 o 
  -2  -5   6      287.67      279.46     15.30 o 
  -1  -5   6      401.40      364.57     17.22 o 
   0  -5   6      877.71      935.32     35.52 o 
   1  -5   6     5025.86     5138.75    120.72 o 
   2  -5   6      272.61      276.03     16.28 o 
   3  -5   6       83.18       79.28      6.97 o 
   4  -5   6       55.06       54.44      6.94 o 
  -5  -4   6      265.55      255.28     20.57 o 
  -4  -4   6     1848.16     1939.50     73.53 o 
  -3  -4   6      528.66      561.51     27.64 o 
  -2  -4   6     5526.75     5846.50    188.28 o 
  -1  -4   6      132.14      107.47      7.88 o 
   0  -4   6     1695.04     1822.43     45.27 o 
   1  -4   6      803.33      812.63     22.93 o 
   2  -4   6      358.33      353.12     13.11 o 
   3  -4   6      131.73      148.88     14.28 o 
   4  -4   6      392.28      405.10     17.02 o 
  -5  -3   6      384.57      402.55     24.75 o 
  -4  -3   6      269.95      267.37     18.36 o 
  -3  -3   6      507.84      506.21     25.03 o 
  -2  -3   6     1596.07     1536.95     55.91 o 
  -1  -3   6     4735.66     4616.00    147.55 o 
   0  -3   6     1250.46     1416.30     35.53 o 
   1  -3   6     1537.07     1475.45     43.22 o 
   2  -3   6        3.46        2.30      6.15 o 
   3  -3   6      205.75      213.98     10.60 o 
   4  -3   6      217.01      233.07     15.51 o 
  -5  -2   6      169.53      191.77     16.80 o 
  -4  -2   6      270.89      250.57     16.65 o 
  -3  -2   6      242.99      252.68     15.40 o 
  -2  -2   6     3361.01     3581.54    117.89 o 
  -1  -2   6      500.46      614.54     24.93 o 
   0  -2   6      321.50      300.40     14.30 o 
   1  -2   6     1851.83     1732.48     42.44 o 
   2  -2   6     2701.02     2791.75     67.71 o 
   3  -2   6      479.61      496.82     17.54 o 
   4  -2   6      175.21      177.30     10.36 o 
   5  -2   6       14.28       16.12      7.92 o 
  -5  -1   6      497.45      460.32     26.74 o 
  -4  -1   6       27.47       31.28      5.27 o 
  -3  -1   6      166.30      156.83     11.84 o 
  -2  -1   6      106.27      123.63      9.24 o 
  -1  -1   6        7.95        9.99      2.23 o 
   0  -1   6     2514.03     2371.21     61.31 o 
   1  -1   6      784.22      794.03     16.54 o 
   2  -1   6      564.16      617.42     13.66 o 
   3  -1   6      142.18      143.68     10.16 o 
   4  -1   6       15.09       15.22      4.18 o 
   5  -1   6       86.73       89.43     12.73 o 
  -5   0   6      295.36      292.26     20.54 o 
  -4   0   6      364.02      371.70     21.54 o 
  -3   0   6     2606.91     2651.92     90.86 o 
  -2   0   6      392.46      353.22     12.07 o 
  -1   0   6     1452.33     1413.96     34.46 o 
   0   0   6      234.00      237.02      6.35 o 
   1   0   6      919.05      976.21     19.48 o 
   2   0   6      784.38      847.15     17.86 o 
   3   0   6     2169.63     2063.32     72.28 o 
   4   0   6     1204.44     1118.32     47.78 o 
   5   0   6       22.65       30.31      8.77 o 
  -5   1   6      106.18      120.10     13.62 o 
  -4   1   6      270.45      294.90     18.97 o 
  -3   1   6      990.26      985.03     39.40 o 
  -2   1   6      207.17      175.71      7.98 o 
  -1   1   6      283.62      272.23      9.13 o 
   0   1   6     6525.39     6500.63    119.77 o 
   1   1   6        4.59        3.19      1.90 o 
   2   1   6     2227.92     2270.63     43.78 o 
   3   1   6     1378.00     1358.81     28.35 o 
   4   1   6      125.60      141.07     12.94 o 
   5   1   6       15.99       17.12      7.27 o 
  -5   2   6      349.16      351.31     23.43 o 
  -4   2   6       85.38       88.29     10.70 o 
  -3   2   6     3504.72     3398.46     80.88 o 
  -2   2   6       74.00       48.71      5.42 o 
  -1   2   6     4700.88     4661.26    105.70 o 
   0   2   6     7877.32     7620.60    168.32 o 
   1   2   6     1238.79     1382.69     46.14 o 
   2   2   6      920.44      950.07     23.19 o 
   3   2   6     2219.01     2180.98     73.28 o 
   5   2   6      225.99      231.03     18.36 o 
  -5   3   6       29.01       24.14      8.59 o 
  -4   3   6      543.17      541.58     27.78 o 
  -3   3   6      868.63      902.58     26.29 o 
  -2   3   6     1166.42     1140.61     30.56 o 
  -1   3   6      122.61      128.29      6.35 o 
   0   3   6      357.65      370.76     10.28 o 
   2   3   6      569.79      614.08     17.70 o 
   3   3   6     1532.07     1563.84     55.02 o 
   4   3   6       43.57       37.37      6.67 o 
  -4   4   6      110.85      123.02     13.26 o 
  -3   4   6     1888.06     1942.45     49.75 o 
  -2   4   6      400.20      382.07     19.22 o 
  -1   4   6        3.64        1.87      2.39 o 
   0   4   6      373.59      373.28     10.62 o 
   1   4   6        0.08        0.31      0.86 o 
   2   4   6       54.64       66.00      6.38 o 
   3   4   6      715.45      738.35     30.13 o 
   4   4   6       76.40       74.53      9.06 o 
  -4   5   6      103.99      106.87     13.09 o 
  -3   5   6      446.34      447.85     27.65 o 
  -2   5   6      651.84      612.04     21.50 o 
  -1   5   6      776.04      741.77     43.70 o 
   0   5   6      699.70      676.35     17.75 o 
   1   5   6     1801.19     1739.11     40.53 o 
   2   5   6      737.03      722.44     28.85 o 
   3   5   6        4.95        6.31      4.49 o 
   4   5   6        1.48        2.53      5.31 o 
   5   5   6      117.78      144.70     14.48 o 
  -4   6   6      264.24      279.92     20.50 o 
  -3   6   6      484.84      476.22     25.28 o 
  -2   6   6     4740.57     4288.32    154.29 o 
  -1   6   6     2541.66     2441.93     65.72 o 
   0   6   6     1892.91     1875.83     44.51 o 
   1   6   6     5525.84     5569.60    124.81 o 
   2   6   6     1298.92     1312.59     48.35 o 
   3   6   6     2146.53     2173.14     77.24 o 
   4   6   6       63.83       59.23      9.63 o 
   5   6   6      138.24      197.41     17.40 o 
  -4   7   6      415.77      433.25     26.92 o 
  -3   7   6       89.43       80.45     11.02 o 
  -2   7   6      194.35      195.24     10.53 o 
  -1   7   6      280.45      274.12     10.56 o 
   0   7   6      740.76      721.26     21.82 o 
   1   7   6     1418.89     1502.33     53.63 o 
   2   7   6     1679.59     1582.10     57.62 o 
   3   7   6        4.80       11.45      5.85 o 
   4   7   6       14.88       18.44      7.77 o 
  -3   8   6      426.75      448.05     26.17 o 
  -2   8   6      319.80      358.51     20.97 o 
  -1   8   6     1499.01     1493.08     48.99 o 
   0   8   6      134.71      134.14      6.79 o 
   1   8   6       88.30       83.37      8.34 o 
   2   8   6       42.30       37.69      6.63 o 
   3   8   6       12.67       13.34      6.63 o 
   4   8   6      248.56      260.38     19.33 o 
  -3   9   6       41.45       37.16      9.84 o 
  -2   9   6       54.91       52.49      9.63 o 
  -1   9   6       33.67       27.83      5.88 o 
   0   9   6       15.65       11.19      3.21 o 
   1   9   6      390.42      406.04     20.43 o 
   2   9   6      183.87      167.49     13.23 o 
   3   9   6        0.07       -3.96      5.13 o 
   4   9   6       66.38       55.41     11.27 o 
  -2  10   6      170.88      173.51     16.22 o 
  -1  10   6       13.77       24.28      7.17 o 
   0  10   6       90.62       92.61      8.95 o 
   1  10   6      111.49      126.73     11.20 o 
   2  10   6      229.20      245.54     16.83 o 
   3  10   6       47.85       53.02     10.31 o 
  -2  11   6      158.17      168.34     17.01 o 
  -1  11   6      132.56      137.11     13.94 o 
   0  11   6       78.60       91.71      9.59 o 
   1  11   6      242.49      271.61     17.12 o 
   2  11   6        0.51        0.75      5.03 o 
   3  11   6      208.08      248.50     19.29 o 
   1  12   6      336.87      292.79     18.51 o 
   2  12   6       50.17       47.50      9.52 o 
  -2 -10   7       63.26       57.19      7.12 o 
  -1 -10   7      424.94      432.61     24.53 o 
   0 -10   7      707.81      769.26     36.80 o 
   1 -10   7       97.18       80.62     12.34 o 
  -3  -9   7      360.12      328.53     19.13 o 
  -2  -9   7       62.64       65.68      7.05 o 
  -1  -9   7      174.70      180.97     14.80 o 
   0  -9   7       69.98       72.32     10.13 o 
   1  -9   7       29.52       41.29      9.41 o 
   2  -9   7      166.13      147.80     15.55 o 
  -4  -8   7      248.30      228.93     17.90 o 
  -3  -8   7      382.38      380.37     21.36 o 
  -2  -8   7      156.15      149.66     12.30 o 
  -1  -8   7       91.08       90.09      7.00 o 
   0  -8   7      402.39      403.30     22.04 o 
   1  -8   7       31.16       34.45      7.70 o 
   2  -8   7       72.38       46.53      9.81 o 
   3  -8   7      522.12      526.28     21.59 o 
  -4  -7   7       15.92       23.07      7.63 o 
  -3  -7   7       11.37        6.31      4.81 o 
  -2  -7   7      159.08      156.51     11.91 o 
  -1  -7   7      344.41      321.18     17.86 o 
   0  -7   7      476.62      490.23     23.89 o 
   1  -7   7        7.45        7.13      4.99 o 
   2  -7   7      453.93      446.93     17.75 o 
   3  -7   7        0.67        7.06      5.17 o 
  -4  -6   7      286.98      316.75     21.57 o 
  -3  -6   7       27.07       32.34      7.38 o 
  -2  -6   7      996.39      924.84     36.94 o 
  -1  -6   7     1511.94     1476.55     53.63 o 
   0  -6   7      532.49      531.42     24.21 o 
   1  -6   7     2244.50     2324.90     59.23 o 
   2  -6   7      384.83      393.11     15.68 o 
   3  -6   7      458.41      466.32     18.49 o 
   4  -6   7        1.79        2.39      4.25 o 
  -4  -5   7      810.76      866.89     40.37 o 
  -3  -5   7      206.98      250.36     17.26 o 
  -2  -5   7      107.99      101.70      9.02 o 
  -1  -5   7        4.88        2.78      2.96 o 
   0  -5   7       59.86       53.10      6.81 o 
   1  -5   7      370.67      383.07     14.02 o 
   2  -5   7     1700.93     1632.26     43.47 o 
   3  -5   7      136.62      137.11      9.10 o 
   4  -5   7       45.99       56.47      7.33 o 
  -5  -4   7      166.51      160.46     16.72 o 
  -4  -4   7      419.04      445.02     26.21 o 
  -3  -4   7      345.23      330.45     20.25 o 
  -2  -4   7      952.74     1086.27     42.01 o 
  -1  -4   7     4571.66     4034.48    130.69 o 
   0  -4   7     1347.83     1390.99     36.05 o 
   1  -4   7      445.98      450.85     14.94 o 
   2  -4   7       15.20       19.23      6.42 o 
   3  -4   7       19.54       15.31      6.29 o 
   4  -4   7       43.76       46.79      6.52 o 
  -5  -3   7        3.18        0.86      5.95 o 
  -4  -3   7        6.29       14.01      6.49 o 
  -3  -3   7       11.33       10.73      5.28 o 
  -2  -3   7      366.43      311.08     17.22 o 
  -1  -3   7     1273.54     1257.11     44.79 o 
   0  -3   7      310.89      330.71     16.56 o 
   1  -3   7      874.80      874.94     40.19 o 
   2  -3   7      463.77      466.34     15.82 o 
   3  -3   7       36.57       32.96      4.90 o 
   4  -3   7       34.78       26.32      5.51 o 
  -5  -2   7      207.25      186.49     16.30 o 
  -4  -2   7       96.75       56.38      8.84 o 
  -3  -2   7      333.70      314.04     18.01 o 
  -2  -2   7     1170.66     1144.57     43.33 o 
  -1  -2   7     2195.83     2568.38     85.47 o 
   0  -2   7     2951.47     2804.19     71.03 o 
   1  -2   7     3319.96     3335.90     63.10 o 
   2  -2   7     1010.77     1027.81     28.29 o 
   3  -2   7       20.58       21.35      4.28 o 
   4  -2   7      163.61      169.05     21.59 o 
   5  -2   7       65.98       61.01     11.45 o 
  -5  -1   7      200.70      187.60     17.04 o 
  -4  -1   7      140.41      138.43     12.30 o 
  -3  -1   7      838.04      855.98     35.27 o 
  -2  -1   7      217.92      170.41     11.23 o 
  -1  -1   7      613.06      626.57     17.88 o 
   0  -1   7       27.37       29.41      2.22 o 
   1  -1   7     3251.00     3291.01     77.13 o 
   2  -1   7     1297.61     1289.82     33.76 o 
   3  -1   7     1132.81     1117.50     31.53 o 
   4  -1   7      234.91      260.38     19.22 o 
   5  -1   7       82.87       87.61     13.09 o 
  -5   0   7      263.92      293.33     20.86 o 
  -4   0   7        7.63        4.60      4.71 o 
  -3   0   7      184.49      168.99     12.37 o 
  -2   0   7     7027.72     6613.64    121.98 o 
  -1   0   7      934.65      846.89     22.52 o 
   0   0   7     2852.67     2822.76     53.61 o 
   1   0   7     4979.66     4992.94     92.64 o 
   2   0   7        4.55        6.13      1.51 o 
   3   0   7      246.46      275.47     11.33 o 
   4   0   7      239.78      251.32     18.08 o 
   5   0   7        0.57       -0.89      5.81 o 
  -5   1   7      687.26      704.33     35.34 o 
  -4   1   7       15.90       22.04      7.06 o 
  -3   1   7      647.81      642.71     28.81 o 
  -2   1   7      728.77      714.31     20.76 o 
  -1   1   7        8.97        3.74      1.73 o 
   0   1   7       84.18       79.15      3.33 o 
   1   1   7     2475.82     2371.22     44.75 o 
   2   1   7     3792.40     3801.32     71.52 o 
   3   1   7      234.89      238.34      7.59 o 
   4   1   7        4.04        3.07      4.81 o 
   5   1   7       48.32       42.86      9.63 o 
  -5   2   7       58.44       65.36     11.16 o 
  -4   2   7      120.87      139.96     13.09 o 
  -3   2   7       61.15       82.50      8.97 o 
  -2   2   7     1841.05     1988.24     49.26 o 
  -1   2   7     3368.07     3484.22     80.42 o 
   0   2   7      178.18      181.73      5.04 o 
   1   2   7     1873.39     1900.70     43.06 o 
   2   2   7        3.92        4.37      1.71 o 
   3   2   7     1326.19     1272.37     44.72 o 
   4   2   7      437.34      418.74     23.57 o 
   5   2   7       15.86       14.37      7.35 o 
  -5   3   7       76.48       72.81     12.09 o 
  -4   3   7      338.54      348.67     21.25 o 
  -3   3   7      592.07      570.32     29.63 o 
  -2   3   7     1543.13     1556.87     40.10 o 
  -1   3   7      697.78      791.88     21.70 o 
   0   3   7       36.28       28.35      2.27 o 
   1   3   7      670.07      676.19     24.89 o 
   2   3   7       27.80       17.83      3.49 o 
   3   3   7     1992.05     1883.52     64.68 o 
   4   3   7       56.94       65.47      7.88 o 
   5   3   7       28.11       24.39      8.56 o 
  -4   4   7      363.05      333.84     21.47 o 
  -3   4   7      513.53      505.08     36.28 o 
  -2   4   7        0.85        4.87      3.16 o 
  -1   4   7     1838.16     1850.99     44.92 o 
   0   4   7     5073.76     4913.30    193.09 o 
   1   4   7      220.84      242.34     11.77 o 
   2   4   7       23.86       24.18      4.24 o 
   3   4   7      203.53      183.53     11.73 o 
   4   4   7        1.39       -1.36      4.10 o 
  -4   5   7      266.09      261.38     19.11 o 
  -3   5   7      316.07      347.89     32.02 o 
  -2   5   7        0.89        3.04      3.16 o 
  -1   5   7        3.32        1.31      2.53 o 
   0   5   7     1521.74     1579.51     37.64 o 
   1   5   7     1896.54     1948.03     45.10 o 
   2   5   7       42.93       38.23      5.38 o 
   3   5   7     3132.14     3092.74    104.37 o 
   4   5   7        0.31       -1.85      4.53 o 
  -4   6   7      483.34      555.99     30.70 o 
  -3   6   7      666.53      654.94     31.34 o 
  -2   6   7      415.80      411.68     17.13 o 
  -1   6   7      259.46      282.99     10.71 o 
   0   6   7      708.97      669.74     18.17 o 
   1   6   7      278.13      245.79     13.66 o 
   2   6   7     1123.52     1092.68     41.15 o 
   3   6   7      866.27      902.45     37.01 o 
   4   6   7        0.87       -0.82      4.81 o 
   5   6   7       91.30       94.53     12.62 o 
  -4   7   7      151.62      145.20     15.90 o 
  -3   7   7      514.16      484.88     26.49 o 
  -2   7   7        9.82       13.09      4.24 o 
  -1   7   7       55.12       56.19      4.97 o 
   0   7   7      951.78      939.98     24.64 o 
   1   7   7        7.23        7.45      3.71 o 
   2   7   7        7.29        6.78      4.46 o 
   3   7   7      310.23      331.30     19.08 o 
   4   7   7      102.20      110.54     12.48 o 
  -3   8   7       20.36       23.25      8.38 o 
  -2   8   7       60.56       47.01      6.14 o 
  -1   8   7      363.96      352.82     12.89 o 
   0   8   7       20.16       23.33      4.51 o 
   1   8   7      233.03      213.63     13.30 o 
   2   8   7      247.87      218.12     14.12 o 
   3   8   7       91.54       80.59     10.06 o 
   4   8   7       50.40       42.47      9.70 o 
  -3   9   7       57.38       59.19     10.95 o 
  -2   9   7       90.52       98.92     11.59 o 
  -1   9   7        5.75        7.07      3.35 o 
   0   9   7        5.01        5.06      4.14 o 
   1   9   7      632.53      620.14     27.42 o 
   2   9   7      764.49      781.31     33.88 o 
   3   9   7       98.91       92.03     11.45 o 
   4   9   7      296.32      329.31     22.96 o 
  -2  10   7      256.63      251.29     19.01 o 
  -1  10   7      646.68      638.52     20.80 o 
   0  10   7       38.96       27.53      5.85 o 
   1  10   7      659.24      627.13     28.38 o 
   2  10   7      221.20      208.32     15.48 o 
   3  10   7       51.47       45.46      9.20 o 
   0  11   7       57.73       41.15      7.38 o 
   1  11   7        8.05        3.67      5.35 o 
   2  11   7      262.50      281.27     18.76 o 
   3  11   7      177.36      141.39     14.98 o 
   0  12   7        0.08       -3.17      4.78 o 
   1  12   7      374.06      353.70     20.57 o 
   2  12   7      218.91      237.88     18.04 o 
  -2 -10   8        1.40       -0.89      5.63 o 
  -1 -10   8       20.41        9.73      7.24 o 
   0 -10   8      253.38      260.06     19.33 o 
   1 -10   8       54.81       50.06     11.02 o 
  -3  -9   8      431.25      410.83     17.32 o 
  -2  -9   8      565.91      540.84     26.74 o 
  -1  -9   8        0.30        1.96      5.38 o 
   0  -9   8        4.22       -4.56      4.81 o 
   1  -9   8       25.93       29.60      8.74 o 
   2  -9   8       47.04       42.04      9.88 o 
  -3  -8   8      475.21      472.94     25.17 o 
  -2  -8   8      190.28      154.72     13.12 o 
  -1  -8   8      359.43      385.83     21.57 o 
   0  -8   8     2058.10     2074.01     75.63 o 
   1  -8   8       69.20       69.93     10.23 o 
   2  -8   8      332.76      365.76     17.78 o 
  -4  -7   8      112.06       88.22     11.77 o 
  -3  -7   8      316.47      334.98     20.04 o 
  -2  -7   8       41.94       31.45      6.56 o 
  -1  -7   8      768.16      722.94     31.59 o 
   0  -7   8      474.30      493.66     24.53 o 
   1  -7   8      636.43      635.19     30.10 o 
   2  -7   8       43.26       38.14      6.12 o 
   3  -7   8      701.40      746.44     29.90 o 
  -4  -6   8      294.05      362.79     23.32 o 
  -3  -6   8      572.85      540.01     26.67 o 
  -2  -6   8      798.66      731.64     31.34 o 
  -1  -6   8        2.67        5.38      3.89 o 
   0  -6   8     1328.07     1429.66     53.17 o 
   1  -6   8        1.02       -1.58      6.33 o 
   2  -6   8     1560.53     1516.49     42.30 o 
   3  -6   8      315.47      338.77     15.59 o 
  -4  -5   8      735.87      736.92     36.80 o 
  -3  -5   8     2080.82     2296.87     82.73 o 
  -2  -5   8      118.00      107.33      9.56 o 
  -1  -5   8      907.97      788.27     31.74 o 
   0  -5   8      100.61      108.22      9.41 o 
   1  -5   8      123.41      123.65      8.40 o 
   2  -5   8        4.51        2.56      3.01 o 
   3  -5   8      343.43      356.23     15.49 o 
   4  -5   8       12.51       10.88      4.77 o 
  -5  -4   8       69.80       49.14     11.73 o 
  -4  -4   8      418.29      459.89     26.71 o 
  -3  -4   8      126.00      144.92     13.09 o 
  -2  -4   8      782.30      823.82     33.80 o 
  -1  -4   8      888.69      905.90     34.87 o 
   0  -4   8      322.25      341.15     12.58 o 
   1  -4   8      203.12      233.90     10.03 o 
   2  -4   8      109.69      106.25      7.08 o 
   3  -4   8        3.01        2.10      3.21 o 
   4  -4   8       31.47       25.40      5.38 o 
  -5  -3   8       22.50       12.37      7.70 o 
  -4  -3   8     1003.77     1015.91     43.86 o 
  -3  -3   8     1303.32     1414.72     55.20 o 
  -2  -3   8       69.63       66.47      8.20 o 
  -1  -3   8     1710.26     1847.36     63.40 o 
   0  -3   8      342.09      429.85     14.06 o 
   1  -3   8     1292.73     1251.18     66.22 o 
   2  -3   8     1073.88     1043.93     29.27 o 
   3  -3   8      236.63      224.27     11.20 o 
   4  -3   8      131.63      138.76     10.11 o 
  -5  -2   8      296.45      243.41     18.83 o 
  -4  -2   8      345.37      294.72     19.01 o 
  -3  -2   8      595.05      581.59     27.49 o 
  -2  -2   8      356.87      360.47     18.83 o 
  -1  -2   8     3174.21     3174.82    104.41 o 
   0  -2   8      983.49      964.02     31.57 o 
   1  -2   8     7404.13     7313.78    135.47 o 
   2  -2   8      475.50      468.85     19.15 o 
   3  -2   8       61.81       79.38      6.80 o 
   4  -2   8      201.50      212.63     11.88 o 
  -5  -1   8        1.97        1.68      5.85 o 
  -4  -1   8      606.16      559.34     27.78 o 
  -3  -1   8      113.74      109.19     10.52 o 
  -2  -1   8     6289.83     6448.38    206.21 o 
  -1  -1   8     2425.72     2316.04     55.43 o 
   0  -1   8        2.23        2.02      1.70 o 
   1  -1   8       75.02       62.92      3.36 o 
   2  -1   8     1047.14     1094.09     29.59 o 
   3  -1   8      549.85      565.77     19.17 o 
   4  -1   8      194.78      236.56     18.61 o 
   5  -1   8      279.04      279.63     22.39 o 
  -5   0   8      304.47      358.76     17.02 o 
  -4   0   8       51.18       59.44      9.63 o 
  -3   0   8        1.07       -3.15      2.18 o 
  -2   0   8        8.51       12.45      3.37 o 
  -1   0   8        3.91        4.07      3.53 o 
   0   0   8      593.38      612.66     13.73 o 
   1   0   8     8345.24     8543.87    157.27 o 
   2   0   8      475.70      456.12     10.88 o 
   3   0   8        3.44        9.48      3.35 o 
   4   0   8        3.58       -0.93      4.85 o 
   5   0   8       10.52       11.55      7.77 o 
  -5   1   8      198.69      198.87     17.37 o 
  -4   1   8      486.03      452.08     24.82 o 
  -3   1   8      996.59     1027.76     29.51 o 
  -2   1   8     1244.99     1252.88     33.10 o 
  -1   1   8      272.49      350.19     24.92 o 
   0   1   8     2871.58     2923.45     55.67 o 
   1   1   8       87.54       70.91      5.34 o 
   2   1   8      379.79      377.52      9.39 o 
   3   1   8       78.16       65.50      8.59 o 
   4   1   8      249.16      257.38     17.90 o 
   5   1   8       38.07       34.98      9.20 o 
  -5   2   8       94.47       88.22     12.52 o 
  -4   2   8        7.17       -0.82      4.71 o 
  -3   2   8      233.91      247.39     11.38 o 
  -2   2   8     2541.27     2518.88     61.32 o 
  -1   2   8        4.35        7.83      1.39 o 
   0   2   8     1334.15     1277.79     25.32 o 
   1   2   8     1707.14     1871.18     42.65 o 
   2   2   8     3792.58     3982.95     89.41 o 
   3   2   8     3046.92     2854.14     69.19 o 
   4   2   8        5.60        1.93      4.46 o 
   5   2   8       18.80       11.62      7.17 o 
  -5   3   8       88.20      105.58     14.05 o 
  -4   3   8       79.24       81.62     10.95 o 
  -3   3   8      902.81      858.91     52.56 o 
  -2   3   8     3766.93     3722.61    235.22 o 
  -1   3   8        0.10       -0.26      1.13 o 
   0   3   8     1590.68     1465.72     34.59 o 
   1   3   8     3718.16     3827.41    122.95 o 
   2   3   8      854.56      842.61     30.92 o 
   3   3   8        5.95        5.42      3.46 o 
   5   3   8        3.63        1.93      5.42 o 
  -4   4   8      149.65      146.13      9.81 o 
  -3   4   8       10.84       10.42      3.92 o 
  -2   4   8     1836.70     1874.75     47.87 o 
  -1   4   8      260.87      286.47     10.59 o 
   0   4   8     3242.04     3140.35     80.61 o 
   1   4   8     8341.42     8347.30    263.98 o 
   2   4   8       45.13       43.72      5.28 o 
   3   4   8      919.11      902.09     34.77 o 
   4   4   8       43.19       50.53      7.38 o 
  -4   5   8       63.96       66.22     10.98 o 
  -3   5   8      645.25      654.09     44.54 o 
  -2   5   8     1571.31     1632.12     42.89 o 
  -1   5   8       17.02       23.40      3.47 o 
   0   5   8      614.43      580.13     15.92 o 
   1   5   8        2.93        4.28      3.07 o 
   2   5   8       38.47       52.35      5.92 o 
   3   5   8      348.76      338.93     17.62 o 
   4   5   8      350.74      373.31     20.50 o 
  -4   6   8      335.80      292.54     21.07 o 
  -3   6   8        2.74        2.92      3.64 o 
  -2   6   8       38.93       35.01      6.40 o 
  -1   6   8        0.42        1.37      2.65 o 
   0   6   8       21.68       18.22      2.82 o 
   1   6   8      156.66      146.09      9.81 o 
   2   6   8      153.87      155.58     10.91 o 
   3   6   8      315.05      320.71     17.54 o 
   4   6   8        4.07        5.92      5.74 o 
   5   6   8       32.08       49.99     10.38 o 
  -4   7   8        9.46       16.44      8.38 o 
  -3   7   8      446.54      379.37     22.71 o 
  -2   7   8      316.65      352.65     14.41 o 
  -1   7   8      538.30      542.84     16.89 o 
   0   7   8     1229.34     1254.19     31.64 o 
   1   7   8       11.72       23.46      5.06 o 
   2   7   8       36.64       44.15      6.85 o 
   3   7   8      499.80      470.55     23.53 o 
   4   7   8       15.40       16.87      7.20 o 
  -3   8   8      173.25      148.80     14.76 o 
  -2   8   8       62.48       55.84      6.62 o 
  -1   8   8       11.08       10.98      6.35 o 
   0   8   8      438.20      431.08     19.83 o 
   1   8   8       74.56       53.88      7.06 o 
   2   8   8     1510.51     1437.64     53.70 o 
   3   8   8      240.47      246.15     16.33 o 
   4   8   8        0.47        2.75      5.63 o 
  -3   9   8      563.63      576.95     31.52 o 
  -2   9   8       79.27       67.72     10.23 o 
  -1   9   8      681.22      693.02     21.40 o 
   0   9   8      270.40      268.01     15.01 o 
   1   9   8       13.37        7.42      4.28 o 
   2   9   8        3.14        6.49      5.03 o 
   3   9   8      424.59      424.69     23.53 o 
   4   9   8        0.32        4.39      6.20 o 
  -2  10   8        6.22        6.88      7.06 o 
  -1  10   8      117.98      118.66      8.20 o 
   0  10   8      933.64      917.81     36.98 o 
   1  10   8      112.80      108.79     10.41 o 
   2  10   8      329.50      329.34     19.72 o 
   3  10   8        0.75        8.06      6.10 o 
   0  11   8        0.53        3.71      4.42 o 
   1  11   8      152.94      159.68     12.66 o 
   2  11   8      129.19      139.14     13.02 o 
   3  11   8      214.77      215.63     18.01 o 
   0  12   8       60.73       47.28      8.56 o 
   1  12   8      215.88      191.34     14.91 o 
  -1 -10   9       26.69       21.61      8.20 o 
   0 -10   9       50.25       48.32     10.66 o 
  -3  -9   9      653.25      614.08     31.56 o 
  -2  -9   9      678.64      648.82     22.81 o 
  -1  -9   9       16.20       19.68      7.56 o 
   0  -9   9      260.22      273.36     19.18 o 
   1  -9   9      250.47      262.27     20.08 o 
  -3  -8   9        5.86       -0.18      5.42 o 
  -2  -8   9      130.11      126.09     12.55 o 
  -1  -8   9        3.06        5.81      5.06 o 
   0  -8   9      600.28      587.62     29.49 o 
   1  -8   9     1519.65     1550.58     61.44 o 
   2  -8   9        5.14       14.33      5.26 o 
  -4  -7   9       64.03       66.79     11.30 o 
  -3  -7   9       48.13       67.32      9.77 o 
  -2  -7   9      733.55      718.27     31.99 o 
  -1  -7   9       93.89       75.88      9.31 o 
   0  -7   9      150.14      140.24     12.48 o 
   1  -7   9       11.03       15.40      6.31 o 
   2  -7   9       29.41       21.57      5.45 o 
   3  -7   9      230.40      241.88     16.58 o 
  -4  -6   9      325.04      329.34     21.72 o 
  -3  -6   9      505.62      543.94     27.28 o 
  -2  -6   9        4.87        3.78      4.07 o 
  -1  -6   9        3.74        1.43      3.78 o 
   0  -6   9      693.04      711.78     31.17 o 
   1  -6   9       17.91       20.04      4.61 o 
   2  -6   9      234.71      234.82     12.17 o 
   3  -6   9       45.10       39.25      8.47 o 
  -4  -5   9      446.48      397.66     25.42 o 
  -3  -5   9       44.81       34.62      7.77 o 
  -2  -5   9       21.76       28.38      6.03 o 
  -1  -5   9      465.87      414.78     20.18 o 
   0  -5   9     1005.61     1014.70     39.90 o 
   1  -5   9       24.43       23.50      4.21 o 
   2  -5   9        1.91        5.15      3.40 o 
   3  -5   9      360.19      356.65     15.75 o 
   4  -5   9        0.16       -3.20      4.11 o 
  -4  -4   9      473.13      472.19     27.46 o 
  -3  -4   9      695.12      704.22     33.41 o 
  -2  -4   9        1.49        4.49      3.99 o 
  -1  -4   9     1139.85     1171.56     43.43 o 
   0  -4   9      592.78      583.78     18.89 o 
   1  -4   9        2.76        4.60      2.55 o 
   2  -4   9     1223.44     1240.98     34.70 o 
   3  -4   9      695.54      688.04     23.24 o 
   4  -4   9       42.02       64.60      7.79 o 
  -5  -3   9       27.37       25.64      9.41 o 
  -4  -3   9     1562.46     1497.48     59.73 o 
  -3  -3   9     2143.88     2278.54     82.55 o 
  -2  -3   9      169.15      140.82     11.84 o 
  -1  -3   9     1587.62     1532.35     54.09 o 
   0  -3   9      328.55      321.48     11.91 o 
   1  -3   9      749.73      755.63     23.07 o 
   2  -3   9      215.90      217.57     10.16 o 
   3  -3   9      743.08      706.96     35.36 o 
   4  -3   9       58.52       60.62      8.31 o 
  -5  -2   9        1.89        2.14      6.74 o 
  -4  -2   9      718.84      734.92     34.55 o 
  -3  -2   9        9.88        6.20      5.28 o 
  -2  -2   9        9.29        3.53      4.56 o 
  -1  -2   9        7.14        4.39      3.64 o 
   0  -2   9     1594.98     1402.43     46.67 o 
   1  -2   9     1458.13     1476.60     34.77 o 
   2  -2   9      243.13      246.15     13.12 o 
   3  -2   9      957.23      953.32     28.69 o 
   4  -2   9      352.32      351.88     23.50 o 
  -5  -1   9        6.85       13.30      7.63 o 
  -4  -1   9      474.96      392.89     22.36 o 
  -3  -1   9      848.85      718.31     31.56 o 
  -2  -1   9        8.36       22.57      6.10 o 
  -1  -1   9     1794.70     1683.58     41.99 o 
   0  -1   9     1498.10     1464.43     29.80 o 
   1  -1   9     1182.53     1230.35     25.43 o 
   2  -1   9      538.07      556.05     26.99 o 
   3  -1   9      510.72      557.57     19.17 o 
   4  -1   9       18.79       10.34      6.28 o 
  -5   0   9       29.54       28.46      9.31 o 
  -4   0   9     1616.51     1398.92     54.77 o 
  -3   0   9      217.83      224.26     14.69 o 
  -2   0   9       67.13       62.28     12.94 o 
  -1   0   9      501.18      550.72     46.71 o 
   0   0   9     1662.82     1775.47     35.17 o 
   1   0   9     1668.19     1652.77     32.76 o 
   2   0   9     1216.99     1181.88     24.46 o 
   3   0   9      857.93      865.68     39.05 o 
   4   0   9       50.22       46.75      9.49 o 
   5   0   9      147.22      160.71     16.94 o 
  -5   1   9      287.12      308.91     22.00 o 
  -4   1   9      838.70      857.62     38.73 o 
  -3   1   9       68.68       65.71      6.19 o 
  -2   1   9     1556.81     1601.76     41.26 o 
  -1   1   9       85.40       55.27      4.91 o 
   0   1   9       28.79       40.81      8.32 o 
   1   1   9     1517.34     1577.89     37.65 o 
   2   1   9      328.64      338.18      8.81 o 
   3   1   9      759.25      707.79     33.02 o 
   4   1   9      657.43      655.08     33.06 o 
   5   1   9      362.34      357.23     24.53 o 
  -5   2   9      130.69      119.38     14.26 o 
  -4   2   9      734.23      707.18     33.91 o 
  -3   2   9       25.90       36.42      7.86 o 
  -2   2   9     1992.91     2065.44     95.78 o 
  -1   2   9      831.73      701.40     25.19 o 
   0   2   9       11.24       12.77      2.93 o 
   1   2   9     1242.49     1271.52     25.22 o 
   2   2   9      701.29      672.52     19.11 o 
   3   2   9      118.06      116.19      6.57 o 
   4   2   9      157.61      153.22     14.16 o 
   5   2   9       67.20       56.70     10.70 o 
  -4   3   9      643.32      648.02     32.27 o 
  -3   3   9      199.06      197.33     21.98 o 
  -2   3   9     1618.85     1598.09     47.48 o 
  -1   3   9      636.61      569.49     21.77 o 
   0   3   9     1178.90     1150.74     28.13 o 
   1   3   9     6610.05     6657.32    147.63 o 
   2   3   9      146.22      149.30      8.95 o 
   3   3   9      376.31      357.62     16.44 o 
   4   3   9      230.08      195.34     15.76 o 
   5   3   9       70.15       71.96     11.66 o 
  -4   4   9      354.31      316.04     20.86 o 
  -3   4   9        1.09        2.30      3.02 o 
  -2   4   9      589.73      638.70     21.41 o 
  -1   4   9      189.96      195.44      8.52 o 
   0   4   9       17.76       14.45      2.98 o 
   1   4   9      258.22      260.98     12.62 o 
   2   4   9      932.69      922.70     34.27 o 
   3   4   9       37.74       34.16      5.46 o 
   4   4   9      205.40      215.41     13.69 o 
   5   4   9       30.05       27.53      9.06 o 
  -4   5   9        0.27       -0.78      5.78 o 
  -3   5   9        2.64        4.25      3.47 o 
  -2   5   9      139.30      148.80      8.64 o 
  -1   5   9      218.73      199.61      8.84 o 
   0   5   9       84.80       84.15      4.87 o 
   1   5   9     1475.93     1465.39     51.10 o 
   2   5   9        0.11        1.64      3.24 o 
   3   5   9       36.64       34.20      5.53 o 
   4   5   9      129.77      130.58     11.38 o 
  -4   6   9        5.86        0.93      6.20 o 
  -3   6   9       37.80       29.70      5.71 o 
  -2   6   9       15.35       18.00      4.78 o 
  -1   6   9     1776.17     1668.06     41.82 o 
   0   6   9     1433.13     1417.90     36.59 o 
   1   6   9      535.00      498.01     21.32 o 
   2   6   9       55.28       51.81      6.70 o 
   3   6   9      125.40      132.79     10.77 o 
   4   6   9       44.88       34.41      7.45 o 
  -3   7   9      393.93      406.15     23.75 o 
  -2   7   9      112.61      123.42     14.23 o 
  -1   7   9     1562.40     1509.33     38.66 o 
   0   7   9     2508.96     2454.91     83.08 o 
   1   7   9      273.66      263.20     14.23 o 
   2   7   9      346.66      360.79     18.40 o 
   3   7   9      380.72      383.22     20.36 o 
   4   7   9      252.87      247.93     17.26 o 
  -3   8   9      469.65      486.85     27.17 o 
  -2   8   9      291.15      295.91     35.50 o 
  -1   8   9       60.46       48.95      6.51 o 
   0   8   9      252.25      261.70     14.66 o 
   1   8   9      364.75      366.57     18.26 o 
   2   8   9        3.42        4.42      4.81 o 
   3   8   9      726.58      737.49     32.88 o 
   4   8   9      103.37      102.95     12.12 o 
  -3   9   9      113.70       99.45     13.16 o 
  -2   9   9      519.13      479.18     25.50 o 
  -1   9   9       12.12       21.65      4.42 o 
   0   9   9      898.73      949.69     37.48 o 
   1   9   9      492.13      439.81     21.36 o 
   2   9   9        7.94        3.03      4.49 o 
   3   9   9        1.49       -3.57      5.38 o 
   4   9   9       29.72       30.74      8.81 o 
  -2  10   9       60.46       59.48     10.20 o 
  -1  10   9       24.91       17.86      6.42 o 
   0  10   9      140.71      137.07     11.55 o 
   1  10   9       77.63       82.05      9.06 o 
   2  10   9       15.59       21.07      6.70 o 
   3  10   9      147.78      137.36     13.69 o 
  -1  11   9       64.53       84.83     10.66 o 
   0  11   9      101.43       88.29      9.98 o 
   1  11   9        0.05       -3.35      4.78 o 
   2  11   9      365.87      361.54     21.75 o 
   0  12   9       76.22       75.49     10.09 o 
   1  12   9        2.22       -0.07      5.53 o 
  -1 -10  10      292.62      312.19     22.00 o 
  -2  -9  10      283.25      279.06     19.54 o 
  -1  -9  10      546.39      463.45     26.17 o 
   0  -9  10      153.87      138.46     14.51 o 
   1  -9  10      685.20      753.21     37.94 o 
  -3  -8  10        3.28       -1.11      5.74 o 
  -2  -8  10      470.99      420.31     23.53 o 
  -1  -8  10      150.21      119.71     12.66 o 
   0  -8  10      180.01      208.10     16.55 o 
   1  -8  10      296.97      300.57     21.29 o 
   2  -8  10      109.63      101.11      9.91 o 
  -3  -7  10       24.12       26.17      7.56 o 
  -2  -7  10      125.40      109.97     11.30 o 
  -1  -7  10      864.11      740.41     33.41 o 
   0  -7  10       42.05       38.44      8.27 o 
   1  -7  10     1608.68     1643.04     63.86 o 
   2  -7  10        1.14       -0.72      3.97 o 
   3  -7  10      242.59      234.26     14.08 o 
  -4  -6  10       28.48       33.20      9.06 o 
  -3  -6  10        7.29        4.71      5.63 o 
  -2  -6  10      673.97      688.67     30.67 o 
  -1  -6  10      181.61      152.73     12.27 o 
   0  -6  10      538.62      546.86     26.42 o 
   1  -6  10      273.12      284.31     13.28 o 
   2  -6  10       48.16       53.71     12.16 o 
   3  -6  10       29.09       23.51      5.77 o 
  -4  -5  10        0.18       -2.67      5.60 o 
  -3  -5  10      108.80      117.92     12.05 o 
  -2  -5  10      144.73      134.08     11.20 o 
  -1  -5  10      355.52      359.51     18.90 o 
   0  -5  10     1422.67     1343.58     50.81 o 
   1  -5  10     1683.43     1684.84     85.17 o 
   2  -5  10      268.74      283.24     13.10 o 
   3  -5  10      192.64      220.16     12.29 o 
  -4  -4  10      237.60      223.58     18.97 o 
  -3  -4  10      657.15      713.42     33.88 o 
  -2  -4  10     1122.14     1095.93     42.90 o 
  -1  -4  10       33.57       37.62      5.92 o 
   0  -4  10       96.27       89.98      6.56 o 
   1  -4  10      154.21      168.71      8.83 o 
   2  -4  10       76.12       80.82      6.82 o 
   3  -4  10      328.31      355.02     15.29 o 
   4  -4  10       89.11      101.66      9.30 o 
  -4  -3  10      197.29      229.00     17.94 o 
  -3  -3  10      336.45      317.68     20.15 o 
  -2  -3  10     2241.44     2309.50     81.27 o 
  -1  -3  10       19.59       19.04      4.99 o 
   0  -3  10     3360.20     3092.53    132.19 o 
   1  -3  10     3049.76     3204.81     77.57 o 
   2  -3  10      367.01      360.57     14.30 o 
   3  -3  10       28.17       25.52      4.99 o 
   4  -3  10       91.79       92.11     12.52 o 
  -5  -2  10      236.66      219.16     18.26 o 
  -4  -2  10       16.93       14.33      6.63 o 
  -3  -2  10        4.61        2.53      4.39 o 
  -2  -2  10      116.83      118.35     10.70 o 
  -1  -2  10     2194.65     2209.54     75.10 o 
   0  -2  10     1100.16     1015.68     22.25 o 
   1  -2  10      170.42      184.15     14.07 o 
   2  -2  10       18.47       17.77      3.80 o 
   3  -2  10       57.26       66.02      6.66 o 
   4  -2  10       49.42       47.32     10.23 o 
  -5  -1  10       22.22       32.34      9.63 o 
  -4  -1  10      411.32      379.69     22.25 o 
  -3  -1  10      423.69      408.65     21.89 o 
  -2  -1  10      520.56      508.39     17.29 o 
  -1  -1  10       68.55       65.64      8.90 o 
   0  -1  10       98.29      104.41      4.80 o 
   1  -1  10       94.01      104.66      4.68 o 
   2  -1  10     2222.23     2247.16     56.15 o 
   3  -1  10     1126.76     1190.03     62.01 o 
   4  -1  10       13.01        8.99      7.10 o 
  -5   0  10       10.95       16.08      7.88 o 
  -4   0  10      435.73      404.15     22.96 o 
  -3   0  10      224.84      199.65     14.05 o 
  -2   0  10      198.95      213.90     10.20 o 
  -1   0  10     1148.28     1134.94     44.03 o 
   0   0  10      234.50      222.82      6.96 o 
   1   0  10       20.50       32.23      2.73 o 
   2   0  10     1046.04     1058.83     28.70 o 
   3   0  10      729.60      710.07     34.20 o 
   4   0  10      137.20      154.65     15.12 o 
  -5   1  10       27.80       14.94      5.86 o 
  -4   1  10     1333.35     1382.05     55.98 o 
  -3   1  10      246.38      227.85     11.49 o 
  -2   1  10       37.92       36.03      4.78 o 
  -1   1  10     2582.22     2453.79     48.19 o 
   0   1  10     6118.92     6166.48    114.98 o 
   1   1  10      145.36      160.40      7.02 o 
   2   1  10      552.34      569.17     16.67 o 
   3   1  10        8.30        1.28      4.35 o 
   4   1  10      345.47      360.54     23.04 o 
   5   1  10       58.95       51.06     11.05 o 
  -4   2  10      563.47      618.57     31.42 o 
  -3   2  10      680.30      711.26     23.46 o 
  -2   2  10      113.07      115.94      7.35 o 
  -1   2  10     1674.18     1588.55    104.52 o 
   0   2  10       51.42       58.84      3.31 o 
   1   2  10      234.61      260.38      7.00 o 
   2   2  10       71.08       70.00      4.90 o 
   3   2  10     1379.61     1350.71     54.81 o 
   4   2  10       22.78       21.82      7.10 o 
   5   2  10      138.02      126.62     14.73 o 
  -4   3  10      233.78      243.44     18.36 o 
  -3   3  10        1.62        2.79      5.71 o 
  -2   3  10       56.60       50.21      6.74 o 
  -1   3  10      257.03      287.92     10.78 o 
   0   3  10     3044.76     3000.89     57.09 o 
   1   3  10     1509.81     1571.83     53.56 o 
   2   3  10     3941.43     3857.40    124.77 o 
   3   3  10       17.74       16.69      3.99 o 
   4   3  10      493.15      412.39     24.39 o 
   5   3  10       71.89       68.25     11.62 o 
  -4   4  10      127.43      112.96      9.32 o 
  -3   4  10        7.20        3.39      3.25 o 
  -2   4  10      945.79      916.61     26.99 o 
  -1   4  10     1908.28     1867.22     46.22 o 
   0   4  10       45.26       44.47      3.26 o 
   1   4  10      452.98      442.88     18.72 o 
   2   4  10       17.95       11.20      3.78 o 
   3   4  10       95.57       92.03      8.27 o 
   5   4  10      238.53      215.41     18.83 o 
  -4   5  10      107.49      134.75     14.62 o 
  -3   5  10       72.51       73.32      7.45 o 
  -2   5  10      847.24      801.12     24.64 o 
  -1   5  10      235.30      230.34     12.66 o 
   0   5  10       62.79       51.24      3.78 o 
   1   5  10     2560.79     2560.35     85.47 o 
   2   5  10     2107.72     2125.89     72.67 o 
   3   5  10       51.85       47.32      6.28 o 
   4   5  10      117.42      127.05     10.91 o 
  -4   6  10      466.74      416.71     25.50 o 
  -3   6  10        5.25       -0.91      3.65 o 
  -2   6  10      485.08      503.07     18.12 o 
  -1   6  10      304.92      302.35     11.69 o 
   0   6  10      177.91      186.24      7.69 o 
   1   6  10     1544.34     1493.24     52.92 o 
   2   6  10     1032.81     1009.39     38.55 o 
   3   6  10      163.22      131.97     10.73 o 
   4   6  10      274.37      259.81     16.55 o 
  -3   7  10        0.56        2.40      4.83 o 
  -2   7  10      648.82      676.76     22.59 o 
  -1   7  10      880.33      890.82     25.25 o 
   0   7  10       11.59        9.41      4.07 o 
   1   7  10      837.70      822.14     32.48 o 
   2   7  10       15.39       15.33      5.24 o 
   3   7  10      605.42      595.78     27.31 o 
   4   7  10      203.65      215.95     15.90 o 
  -3   8  10        9.79       11.52      7.02 o 
  -2   8  10      688.70      751.68     24.72 o 
  -1   8  10      155.89      148.32      8.23 o 
   0   8  10      233.98      222.94     13.62 o 
   1   8  10       18.21       15.08      4.81 o 
   2   8  10       42.31       30.56      6.60 o 
   3   8  10        3.59        4.71      4.99 o 
   4   8  10       44.94       38.73      8.88 o 
  -3   9  10       57.72       63.69     11.34 o 
  -2   9  10        4.03        5.57      4.56 o 
  -1   9  10       66.18       63.01      8.63 o 
   0   9  10      323.82      339.43     18.04 o 
   1   9  10      777.39      771.19     32.45 o 
   2   9  10        6.26        3.60      4.81 o 
   3   9  10       66.91       63.01      9.63 o 
  -2  10  10      218.16      241.76     18.04 o 
  -1  10  10       33.53       26.03      6.99 o 
   0  10  10      797.28      802.03     34.05 o 
   1  10  10        4.92       10.38      5.63 o 
   2  10  10       48.46       48.67      8.63 o 
   3  10  10      266.04      243.44     17.65 o 
  -1  11  10       18.31       34.09      8.02 o 
   0  11  10      410.69      434.32     22.89 o 
   1  11  10      199.51      175.94     14.01 o 
   2  11  10      228.89      205.43     15.62 o 
   1  12  10       61.85       58.02      9.13 o 
  -2  -9  11        0.63       -3.21      5.67 o 
  -1  -9  11       16.43        9.70      7.45 o 
   0  -9  11        8.73       15.44      7.45 o 
   1  -9  11       45.18       28.49      9.34 o 
  -3  -8  11       53.03       57.52     10.55 o 
  -2  -8  11      146.86      136.50     13.55 o 
  -1  -8  11      599.89      602.95     30.74 o 
   0  -8  11        0.40        4.67      6.31 o 
   1  -8  11      215.16      230.68     18.65 o 
   2  -8  11        2.98        2.25      4.44 o 
  -3  -7  11       80.61       97.21     11.73 o 
  -2  -7  11     1333.38     1298.36     51.46 o 
  -1  -7  11      305.40      279.67     18.26 o 
   0  -7  11       30.35       19.51      6.81 o 
   1  -7  11      532.87      536.04     21.57 o 
   2  -7  11       28.75       30.81      6.32 o 
  -4  -6  11      400.37      443.02     26.32 o 
  -3  -6  11        2.31        3.74      5.67 o 
  -2  -6  11       98.77      100.20     10.45 o 
  -1  -6  11       57.26       51.88      8.06 o 
   0  -6  11      161.76      144.20     12.87 o 
   1  -6  11      445.28      422.25     42.13 o 
   2  -6  11      727.72      758.82     26.40 o 
   3  -6  11       71.11       51.48     13.57 o 
  -4  -5  11      310.21      310.91     22.07 o 
  -3  -5  11        2.73        7.20      5.92 o 
  -2  -5  11      740.82      777.07     33.38 o 
  -1  -5  11      242.74      216.05     14.01 o 
   0  -5  11        1.79        3.24      2.93 o 
   1  -5  11     1667.24     1691.03     59.96 o 
   2  -5  11       26.15       23.16      4.88 o 
   3  -5  11      106.94      117.97     23.68 o 
  -4  -4  11       86.89       98.88     13.51 o 
  -3  -4  11      273.74      266.58     18.54 o 
  -2  -4  11     2358.87     2306.50     80.66 o 
  -1  -4  11      258.41      238.73     14.37 o 
   0  -4  11      488.44      438.10     25.83 o 
   1  -4  11       11.51        8.22      7.04 o 
   2  -4  11       41.62       41.87      5.55 o 
   3  -4  11        1.81        3.49      3.97 o 
   4  -4  11      165.64      162.35     16.05 o 
  -4  -3  11        7.55       19.01      8.56 o 
  -3  -3  11      869.93      802.57     36.73 o 
  -2  -3  11      224.04      260.59     16.58 o 
  -1  -3  11     1734.63     1744.09     61.30 o 
   0  -3  11      602.38      604.11     22.98 o 
   1  -3  11     1712.74     1750.72     45.58 o 
   2  -3  11       21.65       20.68      4.13 o 
   3  -3  11       51.88       43.35      5.93 o 
   4  -3  11       17.31       20.29      7.95 o 
  -4  -2  11        9.00        4.42      5.35 o 
  -3  -2  11      110.00      100.70     11.41 o 
  -2  -2  11     1443.12     1453.30     54.91 o 
  -1  -2  11       92.79       96.31      6.40 o 
   0  -2  11     5628.74     5664.26    107.02 o 
   1  -2  11     2012.58     2069.66     51.99 o 
   2  -2  11      240.01      230.28     10.72 o 
   3  -2  11       33.21       32.37      6.53 o 
   4  -2  11       96.51      107.65     14.19 o 
  -4  -1  11       55.05       72.14     10.52 o 
  -3  -1  11     1303.28     1176.70     47.18 o 
  -2  -1  11     1915.30     1833.32     47.55 o 
  -1  -1  11      879.60      975.47     22.30 o 
   0  -1  11     1581.98     1693.53     41.92 o 
   1  -1  11      786.87      798.68     18.18 o 
   2  -1  11      483.56      468.70     16.13 o 
   3  -1  11      824.59      848.35     40.47 o 
   4  -1  11       19.81       23.07      8.67 o 
  -4   0  11       42.73       37.83      8.49 o 
  -3   0  11      779.40      699.05     31.38 o 
  -2   0  11      690.54      669.68     21.36 o 
  -1   0  11      949.85      936.93     21.22 o 
   0   0  11     2620.83     2708.19     52.68 o 
   1   0  11      813.77      835.86     18.71 o 
   2   0  11        6.79       10.42      3.14 o 
   3   0  11       11.91       15.87      6.53 o 
   4   0  11       69.99       66.18     11.16 o 
  -4   1  11      286.59      275.53     18.83 o 
  -3   1  11       10.15       13.72      4.09 o 
  -2   1  11        4.58        9.03      4.48 o 
  -1   1  11      194.78      199.08     11.48 o 
   0   1  11      180.16      166.91      6.09 o 
   1   1  11     1275.75     1170.69     37.96 o 
   2   1  11       32.49       34.05      3.55 o 
   3   1  11      300.08      334.87     20.86 o 
   4   1  11        4.27        5.88      5.71 o 
  -4   2  11      175.84      187.46     16.30 o 
  -3   2  11      810.23      834.29     26.69 o 
  -2   2  11      566.34      608.65     19.87 o 
  -1   2  11      319.98      331.84     13.21 o 
   0   2  11      255.81      236.99      7.71 o 
   1   2  11     1052.64      951.46     56.89 o 
   2   2  11       78.90       75.15      5.13 o 
   3   2  11       37.01       34.48      7.31 o 
   4   2  11       74.48       62.12     10.20 o 
  -4   3  11      635.12      608.62     22.99 o 
  -3   3  11      163.65      161.55     10.80 o 
  -2   3  11      785.26      785.18     33.36 o 
  -1   3  11     2563.38     2583.45     93.94 o 
   0   3  11       20.01       20.49      2.38 o 
   1   3  11      118.26      123.38      9.32 o 
   2   3  11      159.75      147.12      7.22 o 
   3   3  11      260.12      255.68     10.53 o 
   4   3  11      385.95      320.00     21.29 o 
  -4   4  11      187.50      205.19     21.15 o 
  -3   4  11        1.33        2.46      3.35 o 
  -2   4  11      613.62      649.82     27.21 o 
  -1   4  11     2642.35     2626.44     63.12 o 
   0   4  11     3249.04     3260.57     75.05 o 
   1   4  11       79.67       72.92      6.85 o 
   2   4  11      350.95      341.39     16.01 o 
   3   4  11      498.31      487.88     21.36 o 
   4   4  11      117.85      120.99     13.37 o 
  -4   5  11      316.38      361.65     17.26 o 
  -3   5  11      279.91      262.54     18.72 o 
  -2   5  11      158.75      148.57     19.13 o 
  -1   5  11      914.21      889.83     44.50 o 
   0   5  11      165.31      164.70      8.06 o 
   1   5  11      358.52      371.10     17.22 o 
   2   5  11     2048.89     1908.44     65.79 o 
   3   5  11       80.35       86.86      8.31 o 
   4   5  11       73.28       84.62      9.09 o 
  -4   6  11      336.71      321.78     22.11 o 
  -3   6  11      189.80      157.79     10.72 o 
  -2   6  11        1.59       -0.26      3.16 o 
  -1   6  11       65.31       57.84      5.29 o 
   0   6  11       57.71       57.37      6.78 o 
   1   6  11      170.94      161.89     10.95 o 
   2   6  11       44.48       34.80      5.74 o 
   3   6  11        0.39        2.00      4.31 o 
   4   6  11       82.35       99.49     10.31 o 
  -3   7  11        2.12        6.44      4.24 o 
  -2   7  11      364.19      405.28     21.31 o 
  -1   7  11       25.73       28.76      4.37 o 
   0   7  11       12.49       14.37      4.60 o 
   1   7  11      138.50      114.89      9.38 o 
   2   7  11        3.88        4.49      3.89 o 
   3   7  11       84.15       65.22      8.42 o 
   4   7  11      586.23      585.05     28.38 o 
  -3   8  11        0.88        0.57      5.85 o 
  -2   8  11      580.63      602.53     26.00 o 
  -1   8  11      293.77      299.04     13.30 o 
   0   8  11       73.95       75.20      8.06 o 
   1   8  11     1268.63     1282.00     48.07 o 
   2   8  11      138.35      130.72     10.73 o 
   3   8  11       59.40       53.35      8.24 o 
   4   8  11       12.11       13.80      7.13 o 
  -2   9  11      591.23      620.62     22.33 o 
  -1   9  11       57.88       57.77      8.74 o 
   0   9  11      232.01      232.39     14.94 o 
   1   9  11      196.45      191.99     13.44 o 
   2   9  11      145.10      153.05     12.20 o 
   3   9  11       15.64       21.75      7.38 o 
  -2  10  11      689.15      649.77     32.06 o 
  -1  10  11      154.41      190.52     14.80 o 
   0  10  11       27.27       35.09      7.27 o 
   1  10  11      262.97      251.78     16.19 o 
   2  10  11       21.30       22.96      7.06 o 
   3  10  11       76.31       58.23      9.66 o 
  -1  11  11       10.41       14.37      6.63 o 
   0  11  11       84.74       69.36      9.24 o 
   1  11  11      100.48       91.71     10.59 o 
   2  11  11      135.13      107.87     11.91 o 
  -1  -9  12      314.34      292.44     21.36 o 
   0  -9  12        0.94        0.14      6.74 o 
  -2  -8  12      148.52      166.88     14.98 o 
  -1  -8  12      754.83      711.42     34.95 o 
   0  -8  12      313.06      295.93     20.72 o 
   1  -8  12        0.19       -3.64      5.53 o 
  -3  -7  12      109.39      117.60     13.26 o 
  -2  -7  12       22.47       19.22      7.49 o 
  -1  -7  12      311.13      343.07     20.90 o 
   0  -7  12      116.39      100.70     12.12 o 
   1  -7  12       81.01       74.30     12.68 o 
   2  -7  12      402.56      424.64     45.54 o 
  -3  -6  12      185.85      196.55     15.55 o 
  -2  -6  12      299.06      285.05     17.97 o 
  -1  -6  12      236.14      224.04     15.73 o 
   0  -6  12      229.78      199.94     15.26 o 
   1  -6  12       36.24       36.14      6.15 o 
   2  -6  12      159.74      173.70     13.16 o 
   3  -6  12        2.56        3.02      4.45 o 
  -4  -5  12      413.88      435.85     26.85 o 
  -3  -5  12       54.24       52.35      9.24 o 
  -2  -5  12      516.68      522.50     25.50 o 
  -1  -5  12        6.70        1.78      4.17 o 
   0  -5  12       23.42       27.17      5.10 o 
   1  -5  12      739.39      736.03     24.75 o 
   2  -5  12      118.65      140.04      9.90 o 
   3  -5  12        2.42        2.41      4.03 o 
  -4  -4  12       29.49       24.57      8.81 o 
  -3  -4  12      445.57      489.06     26.49 o 
  -2  -4  12       30.35       23.39      6.03 o 
  -1  -4  12      284.24      255.99     15.12 o 
   0  -4  12      275.22      262.45     11.94 o 
   1  -4  12     1483.11     1476.91     40.69 o 
   2  -4  12      361.06      374.41     15.54 o 
   3  -4  12       49.21       45.79      7.19 o 
  -4  -3  12      518.49      521.26     29.49 o 
  -3  -3  12       36.98       32.45      8.56 o 
  -2  -3  12     1523.01     1578.64     58.84 o 
  -1  -3  12       13.00       12.77      4.46 o 
   0  -3  12     3012.51     2995.22     73.63 o 
   1  -3  12      527.15      529.27     18.10 o 
   2  -3  12       98.52      100.07      7.54 o 
   3  -3  12        2.25       -2.39      3.34 o 
   4  -3  12      178.63      197.98     18.19 o 
  -4  -2  12      382.99      346.89     22.75 o 
  -3  -2  12      268.13      276.46     18.83 o 
  -2  -2  12      615.94      628.27     29.03 o 
  -1  -2  12      227.38      228.89      9.98 o 
   0  -2  12      144.66      163.59      6.74 o 
   1  -2  12     1029.81      983.66     27.97 o 
   2  -2  12       21.22       24.64      4.43 o 
   3  -2  12      181.59      218.23     17.62 o 
   4  -2  12      457.46      450.51     28.28 o 
  -4  -1  12       91.71       81.41     11.27 o 
  -3  -1  12        2.02        8.52      5.35 o 
  -2  -1  12      230.96      250.24     11.81 o 
  -1  -1  12      150.80      147.02      6.57 o 
   0  -1  12        4.26        3.23      2.10 o 
   1  -1  12      179.97      157.10      8.59 o 
   2  -1  12      186.12      192.67     15.99 o 
   3  -1  12       90.07       99.10     12.52 o 
   4  -1  12      321.61      306.84     22.89 o 
  -4   0  12       77.95       87.19     11.45 o 
  -3   0  12       36.64       38.65      7.67 o 
  -2   0  12      121.46      121.60      8.13 o 
  -1   0  12        0.11        0.14      1.99 o 
   0   0  12     1384.94     1494.07     37.93 o 
   1   0  12     2143.86     2003.46     90.81 o 
   2   0  12       32.27       28.03      6.92 o 
   3   0  12      278.65      286.05     20.18 o 
   4   0  12       54.83       54.27     11.16 o 
  -4   1  12        0.06       -1.75      4.92 o 
  -3   1  12      472.42      490.22     18.68 o 
  -2   1  12      440.74      434.07     16.11 o 
  -1   1  12     1237.38     1235.55     32.84 o 
   0   1  12      171.29      165.19      6.06 o 
   1   1  12       73.64       70.90      4.37 o 
   2   1  12      143.34      153.88      7.23 o 
   3   1  12      565.71      543.47     28.99 o 
   4   1  12      602.27      609.44     33.41 o 
  -4   2  12      494.70      560.30     30.35 o 
  -3   2  12      749.41      783.18     25.96 o 
  -2   2  12       23.32       21.70      4.45 o 
  -1   2  12        1.12        1.97      2.92 o 
   0   2  12     1774.08     1754.30     35.44 o 
   1   2  12     1266.57     1221.95     31.95 o 
   2   2  12      294.21      304.13     11.15 o 
   3   2  12     1255.64     1262.81     52.70 o 
   4   2  12       72.50       51.31      9.88 o 
  -4   3  12       12.57       17.14      5.65 o 
  -3   3  12      373.93      320.32     14.68 o 
  -2   3  12      427.80      408.73     15.46 o 
  -1   3  12     2681.79     2873.97     71.14 o 
   0   3  12     3307.23     3046.62     58.60 o 
   1   3  12      386.16      382.06     12.76 o 
   2   3  12       20.49       17.55      3.34 o 
   3   3  12      107.43       96.52      6.59 o 
   4   3  12        2.73       13.76      7.13 o 
  -4   4  12      172.56      173.22     11.83 o 
  -3   4  12      309.62      295.39     17.78 o 
  -2   4  12       13.00       19.10      4.65 o 
  -1   4  12       83.97       69.33      5.48 o 
   0   4  12     2529.56     2418.16     47.10 o 
   1   4  12      350.19      315.44     15.40 o 
   2   4  12     1080.93     1066.26     39.15 o 
   3   4  12      531.99      531.70     22.68 o 
   4   4  12        0.04       -0.11      5.46 o 
  -4   5  12       70.65       82.66      9.15 o 
  -3   5  12      209.11      198.84     11.96 o 
  -2   5  12       80.24       84.25      7.86 o 
  -1   5  12      154.64      150.43      7.96 o 
   0   5  12       33.24       30.24      5.35 o 
   1   5  12      295.82      350.92     17.08 o 
   2   5  12        2.82        0.71      3.17 o 
   3   5  12      607.47      608.90     25.96 o 
  -3   6  12        3.87        6.02      4.14 o 
  -2   6  12       11.14       13.49      6.10 o 
  -1   6  12        2.90        5.61      3.08 o 
   0   6  12     1453.86     1414.82     51.53 o 
   1   6  12      250.31      237.13     13.73 o 
   2   6  12     1088.03     1009.14     38.48 o 
   3   6  12       31.70       28.49      5.99 o 
   4   6  12      298.51      314.04     18.26 o 
  -3   7  12        1.02       -2.61      3.78 o 
  -2   7  12      242.91      234.95     13.41 o 
  -1   7  12      255.84      247.76     10.91 o 
   0   7  12        1.21        1.03      3.57 o 
   1   7  12      695.24      703.33     29.35 o 
   2   7  12       12.82       14.23      5.03 o 
   3   7  12       44.64       50.96      7.77 o 
   4   7  12       34.08       38.08      8.13 o 
  -3   8  12        4.62        3.00      6.13 o 
  -2   8  12      343.81      364.83     15.65 o 
  -1   8  12       11.55       13.76      5.63 o 
   0   8  12       14.88       16.90      5.38 o 
   1   8  12      324.81      329.88     17.94 o 
   2   8  12      777.23      710.42     30.49 o 
   3   8  12       29.19       38.69      7.38 o 
   4   8  12      168.65      179.04     15.19 o 
  -2   9  12      199.66      219.79     16.44 o 
  -1   9  12      420.34      457.04     24.03 o 
   0   9  12      230.40      226.47     14.91 o 
   1   9  12       43.67       38.58      7.24 o 
   2   9  12       48.31       53.81      8.20 o 
   3   9  12        0.67       -1.18      5.17 o 
  -2  10  12      101.58      111.25     14.44 o 
  -1  10  12       86.65       79.34     10.31 o 
   0  10  12      227.04      229.00     15.55 o 
   1  10  12      177.83      206.21     14.51 o 
   2  10  12      101.49       83.51     10.16 o 
   3  10  12        9.47        8.99      6.78 o 
  -1  11  12       27.41       40.26      8.91 o 
   0  11  12      113.88      119.49     11.98 o 
   1  11  12       91.53       80.09     10.02 o 
   2  11  12      113.29       87.61     10.91 o 
  -2  -8  13        0.10        3.78      6.63 o 
  -1  -8  13      590.74      603.84     31.74 o 
   0  -8  13      250.88      193.23     17.12 o 
   1  -8  13       84.11       72.46     13.16 o 
  -3  -7  13      140.39      146.81     14.51 o 
  -2  -7  13       73.04       79.05     11.05 o 
  -1  -7  13      106.94      104.05     12.20 o 
   0  -7  13       15.00       15.98      7.24 o 
   1  -7  13      208.18      187.90     12.42 o 
   2  -7  13      354.63      360.55     18.20 o 
  -3  -6  13       33.90       29.63      8.31 o 
  -2  -6  13        4.07        4.85      5.21 o 
  -1  -6  13      238.72      245.05     16.58 o 
   0  -6  13      481.14      447.23     24.82 o 
   1  -6  13        4.97        0.35      3.82 o 
   2  -6  13      640.07      623.18     24.14 o 
  -3  -5  13       12.88       11.48      6.45 o 
  -2  -5  13       40.83       46.25      7.92 o 
  -1  -5  13     1874.41     1979.87     71.17 o 
   0  -5  13      171.86      171.79     10.29 o 
   1  -5  13       29.24       26.64      8.49 o 
   2  -5  13      215.19      221.20     14.25 o 
   3  -5  13        6.78        7.96      4.78 o 
  -4  -4  13      631.08      731.82     37.30 o 
  -3  -4  13       35.54       49.32      9.77 o 
  -2  -4  13      534.74      569.82     26.85 o 
  -1  -4  13      331.78      352.02     18.83 o 
   0  -4  13       72.94       79.52     13.35 o 
   1  -4  13      522.07      472.11     29.94 o 
   2  -4  13      581.22      574.47     35.30 o 
   3  -4  13       57.49       45.07      6.80 o 
  -4  -3  13      333.83      323.82     22.71 o 
  -3  -3  13        9.54       19.93      7.27 o 
  -2  -3  13       81.37       80.66      9.38 o 
  -1  -3  13     1105.64     1098.75     42.08 o 
   0  -3  13       16.70       19.38      4.06 o 
   1  -3  13       27.53       30.59      6.85 o 
   2  -3  13      338.98      323.18     13.96 o 
   3  -3  13       30.32       36.16      8.77 o 
  -4  -2  13      306.64      266.76     19.90 o 
  -3  -2  13        3.13        6.42      5.71 o 
  -2  -2  13     1237.93     1194.17     47.39 o 
  -1  -2  13     1878.30     1810.88     50.99 o 
   0  -2  13      435.62      450.54     20.62 o 
   1  -2  13      998.43      902.86     53.36 o 
   2  -2  13      464.11      444.52     24.52 o 
   3  -2  13       92.49       74.28     10.98 o 
   4  -2  13      124.53      142.60     16.08 o 
  -4  -1  13      265.24      281.70     19.72 o 
  -3  -1  13       91.79      102.87     11.55 o 
  -2  -1  13       45.56       37.15      5.53 o 
  -1  -1  13      134.97      124.02      7.45 o 
   0  -1  13      841.98      865.59     26.16 o 
   1  -1  13      669.47      478.86     22.29 o 
   2  -1  13        1.53        4.55      3.15 o 
   3  -1  13       12.71       -2.07      5.21 o 
   4  -1  13       21.66       17.54      8.42 o 
  -4   0  13      100.12       97.35     12.16 o 
  -3   0  13       31.42       39.19      8.06 o 
  -2   0  13        5.93        1.83      3.13 o 
  -1   0  13      623.23      554.92     55.31 o 
   0   0  13       44.51       45.98      3.63 o 
   1   0  13      293.71      318.44     11.99 o 
   2   0  13      428.78      399.80     23.07 o 
   3   0  13      517.68      509.24     28.92 o 
   4   0  13      605.47      636.18     35.87 o 
  -4   1  13       14.92        8.84      6.31 o 
  -3   1  13       85.19       98.43      8.50 o 
  -2   1  13     1167.87     1143.77     32.91 o 
  -1   1  13     1503.34     1536.30     40.00 o 
   0   1  13      180.53      175.36      6.53 o 
   1   1  13     1089.14     1029.52     28.48 o 
   2   1  13      245.78      244.01     16.55 o 
   3   1  13      273.54      289.37     19.93 o 
   4   1  13      126.90      125.16     14.58 o 
  -4   2  13       22.56       41.72      9.20 o 
  -3   2  13      673.97      622.18     22.35 o 
  -2   2  13     2280.14     2234.64     57.15 o 
  -1   2  13       66.26       71.05      5.95 o 
   0   2  13      596.13      610.62     14.75 o 
   1   2  13      550.15      525.19     18.88 o 
   2   2  13      383.82      366.40     12.89 o 
   3   2  13        4.07        5.46      5.31 o 
   4   2  13       46.23       45.54      9.95 o 
  -4   3  13      174.59      173.83     12.41 o 
  -3   3  13        8.12        5.66      4.08 o 
  -2   3  13      256.57      260.50     11.98 o 
  -1   3  13       10.75       11.56      3.78 o 
   0   3  13     1069.57     1026.71     22.32 o 
   1   3  13      509.46      506.31     15.99 o 
   2   3  13       31.04       28.80      5.87 o 
   3   3  13       77.26       72.07     10.20 o 
   4   3  13       21.85       29.17      8.70 o 
  -4   4  13        3.15        0.66      4.19 o 
  -3   4  13        5.02       -0.35      3.73 o 
  -2   4  13      211.93      231.10     13.16 o 
  -1   4  13      280.32      283.19     11.41 o 
   0   4  13      557.61      606.67     18.23 o 
   1   4  13      349.08      372.08     13.07 o 
   2   4  13      722.63      768.21     23.78 o 
   3   4  13     1120.38     1064.60     30.14 o 
   4   4  13      142.90      134.82     14.58 o 
  -4   5  13        7.37        8.29      4.97 o 
  -3   5  13       43.77       36.34      6.36 o 
  -2   5  13       83.77       87.13      9.66 o 
  -1   5  13      468.41      475.02     16.16 o 
   0   5  13     2123.59     2014.42     70.71 o 
   1   5  13       47.16       44.39      6.10 o 
   2   5  13       92.34       96.17      8.63 o 
   3   5  13      207.63      179.50     11.91 o 
   4   5  13        1.44       -3.82      5.60 o 
  -3   6  13      242.83      253.89     17.85 o 
  -2   6  13        8.08       11.52      4.11 o 
  -1   6  13     1588.49     1589.64     41.50 o 
   0   6  13     1072.58     1007.18     39.47 o 
   1   6  13      259.43      279.03     15.55 o 
   2   6  13      259.22      258.70     14.83 o 
   3   6  13      430.90      389.82     19.47 o 
   4   6  13        1.13        0.78      4.96 o 
  -3   7  13      202.78      197.73     12.27 o 
  -2   7  13      163.56      161.34     19.47 o 
  -1   7  13      173.47      155.40     13.16 o 
   0   7  13     1535.46     1477.48     54.59 o 
   1   7  13        5.81        9.84      4.81 o 
   2   7  13      225.40      231.39     14.41 o 
   3   7  13      387.39      374.91     19.75 o 
   4   7  13       36.82       35.12      7.92 o 
  -3   8  13      274.69      266.45     14.64 o 
  -2   8  13       40.61       37.96      6.11 o 
  -1   8  13      700.61      752.61     34.34 o 
   0   8  13      658.18      624.13     28.03 o 
   1   8  13        1.09       -1.21      3.89 o 
   2   8  13      102.29      118.53     10.73 o 
   3   8  13      140.45      160.04     12.91 o 
  -2   9  13       11.84       26.10      9.13 o 
  -1   9  13      294.00      301.74     19.18 o 
   0   9  13      684.70      653.01     29.70 o 
   1   9  13       11.01       12.98      5.63 o 
   2   9  13        8.78        6.92      5.42 o 
   3   9  13        4.50        4.71      5.71 o 
  -1  10  13      130.12      119.56     12.73 o 
   0  10  13        0.36       -0.82      4.42 o 
   1  10  13      164.96      164.81     13.48 o 
   2  10  13      132.32      136.57     12.66 o 
   0  11  13       65.79       69.68     10.06 o 
   1  11  13      414.63      444.59     24.14 o 
  -1  -8  14       23.83       18.08      8.38 o 
   0  -8  14       29.03       28.10      9.41 o 
  -2  -7  14      364.32      345.28     21.79 o 
  -1  -7  14       46.74       40.97      9.27 o 
   0  -7  14      374.72      354.45     23.07 o 
   1  -7  14       10.78        7.87      4.87 o 
  -3  -6  14      550.90      462.81     25.89 o 
  -2  -6  14       18.38       10.06      6.13 o 
  -1  -6  14     1024.78     1077.67     44.75 o 
   0  -6  14      567.86      596.64     30.63 o 
   1  -6  14       75.74       70.02      9.09 o 
   2  -6  14        6.06        1.52      4.56 o 
  -3  -5  14       15.07       22.89      7.35 o 
  -2  -5  14       57.28       43.86      8.06 o 
  -1  -5  14       22.00       27.06      6.81 o 
   0  -5  14      612.95      613.72     22.84 o 
   1  -5  14      350.25      305.17     28.99 o 
   2  -5  14      219.10      208.90     22.55 o 
  -3  -4  14      624.29      581.38     29.60 o 
  -2  -4  14       48.63       63.26      8.56 o 
  -1  -4  14      851.77      875.74     35.94 o 
   0  -4  14      107.45      100.40      7.97 o 
   1  -4  14      122.86      131.64     20.99 o 
   2  -4  14      101.88      102.60      8.52 o 
   3  -4  14       25.46       27.49      9.02 o 
  -4  -3  14      200.85      148.30     16.01 o 
  -3  -3  14        4.21        1.11      5.49 o 
  -2  -3  14      304.50      304.74     17.86 o 
  -1  -3  14      444.86      446.48     21.61 o 
   0  -3  14      753.53      756.81     23.85 o 
   1  -3  14       31.14       18.89      4.99 o 
   2  -3  14       40.68       41.61      5.90 o 
   3  -3  14        3.44        5.03      5.78 o 
  -4  -2  14      157.28      189.67     17.83 o 
  -3  -2  14        8.05        5.13      6.38 o 
  -2  -2  14     1098.51     1083.13     44.15 o 
  -1  -2  14     1774.10     1785.50     45.95 o 
   0  -2  14      152.52      142.13      8.33 o 
   1  -2  14      208.03      151.26     12.02 o 
   2  -2  14      135.33      128.10     18.58 o 
   3  -2  14       61.36       88.90     12.34 o 
  -4  -1  14      370.59      341.22     22.54 o 
  -3  -1  14        0.37        1.14      5.31 o 
  -2  -1  14      204.24      206.69     12.23 o 
  -1  -1  14      399.97      352.21     38.02 o 
   0  -1  14      880.68      972.75     22.29 o 
   1  -1  14     1612.12      930.40     37.23 o 
   2  -1  14     1590.87     1661.44     65.75 o 
   3  -1  14       18.80       15.48      7.63 o 
   4  -1  14      140.91      157.58     17.37 o 
  -4   0  14      464.03      370.39     23.29 o 
  -3   0  14        9.29        8.02      5.46 o 
  -2   0  14     2002.15     2027.53     53.31 o 
  -1   0  14     2899.89     2953.76     75.86 o 
   0   0  14       45.47       49.08      3.87 o 
   1   0  14      338.16      350.83     12.88 o 
   2   0  14        2.19        4.17      4.99 o 
   3   0  14       22.78       16.87      7.56 o 
   4   0  14      236.42      266.33     22.18 o 
  -4   1  14      255.47      235.45     17.79 o 
  -3   1  14      240.13      214.73     12.15 o 
  -2   1  14      898.52      884.96     27.35 o 
  -1   1  14      408.66      408.96     15.08 o 
   0   1  14     1290.22     1355.13     28.62 o 
   1   1  14       88.35       85.66      6.09 o 
   2   1  14      293.07      298.07     19.26 o 
   3   1  14       12.67        4.71      5.35 o 
   4   1  14      303.28      290.33     22.61 o 
  -4   2  14       22.94       28.24      8.70 o 
  -3   2  14       21.61       14.23     10.39 o 
  -2   2  14      399.49      379.35     15.76 o 
  -1   2  14       13.09        8.90      3.39 o 
   0   2  14        8.48       10.43      2.58 o 
   1   2  14      360.64      355.97     13.04 o 
   2   2  14      188.45      183.91      8.78 o 
   3   2  14       41.22       30.63      7.92 o 
   4   2  14      171.79      179.04     16.80 o 
  -4   3  14       57.47       48.59      6.08 o 
  -3   3  14      375.49      359.64     12.99 o 
  -2   3  14      617.38      671.10     23.16 o 
  -1   3  14       65.69       74.51      7.40 o 
   0   3  14        3.59        2.15      5.69 o 
   1   3  14      188.61      200.81      9.12 o 
   2   3  14       45.00       42.26     10.84 o 
   3   3  14      140.32      120.81     12.77 o 
   4   3  14       32.29       35.55      9.27 o 
  -4   4  14        0.15        1.32      4.28 o 
  -3   4  14      432.20      393.25     17.39 o 
  -2   4  14     1628.21     1630.46     44.02 o 
  -1   4  14      490.63      511.06     17.61 o 
   0   4  14      265.80      269.44     15.87 o 
   1   4  14       13.37        5.77      3.19 o 
   2   4  14      124.32      130.22      7.57 o 
   3   4  14       16.14        8.92      3.62 o 
   4   4  14      181.22      178.97     16.58 o 
  -3   5  14      290.39      293.66     14.96 o 
  -2   5  14      117.53      126.95     13.92 o 
  -1   5  14        7.10       10.44      3.51 o 
   0   5  14      119.28      121.35     10.59 o 
   1   5  14     2454.07     2480.65     61.50 o 
   2   5  14      102.49       82.98      8.27 o 
   3   5  14      421.95      408.04     18.20 o 
   4   5  14      123.85      126.94     14.58 o 
  -3   6  14       57.74       63.44      7.91 o 
  -2   6  14     1230.67     1302.40     37.18 o 
  -1   6  14       29.97       16.76      6.03 o 
   0   6  14      501.32      463.95     22.61 o 
   1   6  14        3.42        3.28      4.46 o 
   2   6  14       38.33       40.33      6.56 o 
   3   6  14      115.52      103.30      9.73 o 
  -3   7  14      128.17      143.94     12.71 o 
  -2   7  14      150.94      155.42     10.13 o 
  -1   7  14      115.78      105.94     11.98 o 
   0   7  14      679.33      688.92     30.35 o 
   1   7  14      107.04       90.04      9.02 o 
   2   7  14       13.64        8.31      4.96 o 
   3   7  14      175.77      171.09     12.77 o 
  -2   8  14       13.98        7.06      6.74 o 
  -1   8  14      295.69      300.82     19.61 o 
   0   8  14       78.22       87.76      9.81 o 
   1   8  14      199.19      184.93     13.16 o 
   2   8  14        9.67        8.95      5.38 o 
   3   8  14        1.35        2.57      5.17 o 
  -2   9  14       21.18       26.10      8.84 o 
  -1   9  14      536.58      527.89     28.06 o 
   0   9  14      283.32      300.74     18.36 o 
   1   9  14       87.00       80.45      9.41 o 
   2   9  14      253.54      256.99     16.44 o 
   3   9  14      259.08      235.95     16.51 o 
  -1  10  14      505.24      533.59     28.67 o 
   0  10  14      182.24      162.78     13.44 o 
   1  10  14      143.57      147.98     12.69 o 
   2  10  14      139.21      148.02     13.23 o 
   0  11  14      205.79      197.90     15.40 o 
   1  11  14        7.15       12.30      6.92 o 
  -2  -7  15       75.92       65.40     10.70 o 
  -1  -7  15       27.73       35.98      9.09 o 
   0  -7  15       21.49       25.32      9.31 o 
   1  -7  15      257.92      209.92     19.11 o 
  -2  -6  15      287.43      289.37     18.86 o 
  -1  -6  15       72.20       57.52      9.56 o 
   0  -6  15      781.79      816.40     38.33 o 
   1  -6  15      262.98      241.98     29.47 o 
   2  -6  15       50.71       39.43      7.75 o 
  -3  -5  15      679.44      735.56     34.91 o 
  -2  -5  15      603.80      586.80     28.42 o 
  -1  -5  15       17.35        4.07      4.92 o 
   0  -5  15        2.65        8.18      4.14 o 
   1  -5  15       33.35       22.09      7.40 o 
   2  -5  15       13.86        6.47      4.92 o 
  -3  -4  15       96.36      103.20     12.09 o 
  -2  -4  15       18.11       18.01      5.92 o 
  -1  -4  15       45.25       49.10      7.70 o 
   0  -4  15        4.00       -1.07      3.05 o 
   1  -4  15       58.62       48.89     16.42 o 
   2  -4  15        0.81       -0.63      3.35 o 
   3  -4  15        1.45        0.07      5.85 o 
  -3  -3  15       11.46        9.06      6.45 o 
  -2  -3  15       45.51       38.15      7.24 o 
  -1  -3  15      370.99      395.74     20.29 o 
   0  -3  15     1417.01     1536.96     48.16 o 
   1  -3  15      121.85      125.28     22.43 o 
   2  -3  15      170.05      159.26     11.54 o 
   3  -3  15      354.86      369.35     23.89 o 
  -4  -2  15      134.66      159.61     16.65 o 
  -3  -2  15      327.95      321.21     21.25 o 
  -2  -2  15      122.42      112.18     11.23 o 
  -1  -2  15     1924.53     1885.45     48.60 o 
   0  -2  15      131.30      149.03      6.93 o 
   1  -2  15      389.47      336.57     56.64 o 
   2  -2  15      487.51      542.33     28.35 o 
   3  -2  15      115.23      133.72     14.51 o 
  -4  -1  15      293.15      277.17     20.68 o 
  -3  -1  15      691.69      696.13     34.34 o 
  -2  -1  15      148.85      129.55      9.21 o 
  -1  -1  15       13.02       10.04      2.94 o 
   0  -1  15      706.72      748.94     18.35 o 
   1  -1  15      165.65      145.48     26.82 o 
   2  -1  15      189.54      190.95     15.40 o 
   3  -1  15      304.72      302.92     21.79 o 
  -4   0  15       36.61       43.54      9.88 o 
  -3   0  15        3.72        5.63      5.71 o 
  -2   0  15      483.18      421.25     19.49 o 
  -1   0  15      386.88      387.36     14.59 o 
   0   0  15     1113.14     1172.98     25.78 o 
   1   0  15        1.81        1.71      2.60 o 
   2   0  15        6.75       14.73      5.92 o 
   3   0  15        1.81        1.39      5.60 o 
   4   0  15       71.78       84.62     13.76 o 
  -4   1  15      115.15      118.17     13.87 o 
  -3   1  15       23.77       40.27      6.79 o 
  -2   1  15      117.66      131.42      9.21 o 
  -1   1  15      439.94      427.64     15.53 o 
   0   1  15       82.62       82.66      4.77 o 
   1   1  15      211.23      209.37      9.82 o 
   2   1  15      579.98      569.54     29.70 o 
   3   1  15       71.81       67.29     11.05 o 
   4   1  15      141.78      109.58     15.01 o 
  -4   2  15      149.75      146.63     15.08 o 
  -3   2  15      103.68       86.51      8.50 o 
  -2   2  15      189.50      185.63     10.80 o 
  -1   2  15      377.38      381.77     14.94 o 
   0   2  15       11.63       13.61      2.65 o 
   1   2  15     1399.83     1365.00     36.84 o 
   2   2  15       67.14       79.41     10.23 o 
   3   2  15        2.32        2.85      5.92 o 
   4   2  15      159.80      155.76     16.69 o 
  -4   3  15      127.45       97.32     24.96 o 
  -3   3  15      161.41      181.63     11.80 o 
  -2   3  15     1074.12     1176.64     34.41 o 
  -1   3  15      637.31      673.66     21.32 o 
   0   3  15      180.06      160.04     12.41 o 
   1   3  15      213.02      219.49     17.70 o 
   2   3  15      472.46      467.69     29.74 o 
   3   3  15        0.43        4.14      5.63 o 
   4   3  15      705.72      666.81     35.98 o 
  -3   4  15        8.33        2.45      4.16 o 
  -2   4  15      248.18      264.28     13.04 o 
  -1   4  15     1120.26     1127.61     77.02 o 
   0   4  15       30.82       25.50      6.20 o 
   1   4  15     2162.17     2063.04     52.29 o 
   2   4  15      139.33      152.30      8.36 o 
   3   4  15       71.52       62.08     10.16 o 
   4   4  15       61.35       67.11     11.95 o 
  -3   5  15        3.91        3.10      4.42 o 
  -2   5  15      485.93      531.05     28.71 o 
  -1   5  15       14.49       13.26      5.78 o 
   0   5  15        0.77        0.93      3.82 o 
   1   5  15      658.00      620.57     19.59 o 
   2   5  15       69.61       73.87      6.29 o 
   3   5  15        1.25        0.20      3.26 o 
   4   5  15      376.53      334.73     24.07 o 
  -3   6  15       68.29       75.69      8.51 o 
  -2   6  15       76.95       98.26      9.97 o 
  -1   6  15      182.52      183.11     15.08 o 
   0   6  15       28.97       29.70      6.70 o 
   1   6  15       68.87       61.12      7.63 o 
   2   6  15       22.04       15.76      5.31 o 
   3   6  15      368.53      331.52     18.01 o 
  -3   7  15       66.65       63.36      8.35 o 
  -2   7  15      318.55      338.37     16.62 o 
  -1   7  15        3.80       12.02      5.95 o 
   0   7  15        5.55        8.95      5.42 o 
   1   7  15      846.81      868.14     35.87 o 
   2   7  15        0.68        0.36      4.28 o 
   3   7  15      229.97      199.72     14.01 o 
  -2   8  15       46.75       52.45     10.70 o 
  -1   8  15       40.48       32.27      8.70 o 
   0   8  15      283.82      280.74     17.86 o 
   1   8  15       90.37      102.27     10.38 o 
   2   8  15       12.34       19.65      5.95 o 
   3   8  15        6.69        8.95      5.63 o 
  -2   9  15      139.89      136.43     15.65 o 
  -1   9  15       58.15       55.63     10.31 o 
   0   9  15        7.08       16.47      6.63 o 
   1   9  15      101.73      104.44     10.80 o 
   2   9  15       16.09       20.40      6.88 o 
  -1  10  15        2.78        4.56      6.10 o 
   0  10  15       85.04       74.03     10.41 o 
   1  10  15       76.02       59.94      9.52 o 
   2  10  15      103.55       90.68     10.77 o 
  -1  -7  16        8.63       25.03      9.24 o 
   0  -7  16      196.08      187.35     17.51 o 
  -2  -6  16       54.99       57.87      9.70 o 
  -1  -6  16        7.83       12.94      7.45 o 
   0  -6  16        0.52        1.46      6.38 o 
   1  -6  16       48.51       40.58      7.49 o 
  -2  -5  16      430.11      423.69     23.18 o 
  -1  -5  16       90.44       88.29     10.95 o 
   0  -5  16       81.01       78.95     11.05 o 
   1  -5  16      103.97       89.87      8.98 o 
   2  -5  16       23.82       16.76      5.53 o 
  -3  -4  16      150.44      159.11     14.44 o 
  -2  -4  16      304.72      259.95     16.90 o 
  -1  -4  16       65.09       78.73      9.38 o 
   0  -4  16      486.68      538.11     20.05 o 
   1  -4  16      537.87      551.49     43.08 o 
   2  -4  16       12.86        4.79      4.54 o 
  -3  -3  16      621.94      655.76     33.06 o 
  -2  -3  16      281.98      269.15     17.01 o 
  -1  -3  16      597.89      577.92     26.35 o 
   0  -3  16      307.12      343.32     14.56 o 
   1  -3  16        7.27        2.29      4.67 o 
   2  -3  16        7.50        1.60      5.24 o 
   3  -3  16      103.40      105.73     13.59 o 
  -3  -2  16      206.07      235.27     18.29 o 
  -2  -2  16       58.65       61.83      9.13 o 
  -1  -2  16       26.61       19.84      4.39 o 
   0  -2  16        8.41       -0.34      2.90 o 
   1  -2  16      174.44      167.82      9.67 o 
   2  -2  16      270.37      243.33     17.40 o 
   3  -2  16      485.68      515.48     29.88 o 
  -3  -1  16      429.49      374.77     23.71 o 
  -2  -1  16      864.06      861.46     27.89 o 
  -1  -1  16     2019.79     2046.18     68.16 o 
   0  -1  16      918.15     1012.66     23.57 o 
   1  -1  16       56.34       53.55      7.90 o 
   2  -1  16      284.02      303.60     19.93 o 
   3  -1  16       36.21       37.19      9.41 o 
  -4   0  16       81.80       86.26     12.94 o 
  -3   0  16      155.75      156.93     14.83 o 
  -2   0  16       18.86       23.41      9.16 o 
  -1   0  16       93.17      100.00      7.13 o 
   0   0  16       15.70       21.99      3.09 o 
   1   0  16        4.25       10.06      4.99 o 
   2   0  16      166.22      216.55     16.44 o 
   3   0  16      207.83      208.07     18.40 o 
  -4   1  16      101.19       90.82     12.84 o 
  -3   1  16      131.67      130.09     10.57 o 
  -2   1  16      337.86      375.27     16.20 o 
  -1   1  16      781.18      804.63     31.81 o 
   0   1  16        1.90        3.75      2.46 o 
   1   1  16      240.01      234.07     11.39 o 
   2   1  16      458.29      445.55     25.46 o 
   3   1  16      228.55      245.37     19.65 o 
  -3   2  16       71.44       67.16      8.23 o 
  -2   2  16        2.77        8.02      4.35 o 
  -1   2  16      832.72      836.71     25.25 o 
   0   2  16      957.52      981.31     29.42 o 
   1   2  16        7.64        5.73      3.31 o 
   2   2  16      389.35      410.71     24.03 o 
   3   2  16       90.98       64.40     11.02 o 
   4   2  16       38.76       43.29     10.98 o 
  -3   3  16      107.49      105.22     10.31 o 
  -2   3  16      178.82      185.34     11.11 o 
  -1   3  16     2434.17     2427.36     60.41 o 
   0   3  16       82.15      103.30     10.38 o 
   1   3  16       73.42       68.60      6.01 o 
   2   3  16        3.85        5.61      4.31 o 
   3   3  16      185.65      164.60     15.73 o 
   4   3  16       91.47       69.53     12.34 o 
  -3   4  16       34.92       46.22      7.20 o 
  -2   4  16       66.75       70.51      7.62 o 
  -1   4  16       52.73       49.32      8.56 o 
   0   4  16        0.43       -1.03      4.03 o 
   1   4  16      200.52      207.75     11.46 o 
   2   4  16      536.13      582.34     19.21 o 
   3   4  16       78.58       81.98     11.52 o 
  -3   5  16       65.32       55.90      7.92 o 
  -2   5  16        5.56        3.75      3.31 o 
  -1   5  16      245.97      260.24     17.86 o 
   0   5  16      153.69      149.84     12.69 o 
   1   5  16      832.02      844.67     25.27 o 
   2   5  16       10.16       16.27      4.11 o 
   3   5  16       14.63       13.80      4.41 o 
  -3   6  16      142.19      133.96     10.75 o 
  -2   6  16      173.29      221.65     13.71 o 
  -1   6  16      251.94      234.10     17.40 o 
   0   6  16        2.58        0.32      4.28 o 
   1   6  16      340.77      310.41     17.72 o 
   2   6  16       59.01       44.21      5.38 o 
   3   6  16       58.01       54.16      6.39 o 
  -2   7  16      602.98      589.19     32.09 o 
  -1   7  16      412.64      406.04     24.14 o 
   0   7  16      327.22      319.89     19.18 o 
   1   7  16      586.28      574.28     26.96 o 
   2   7  16       69.07       69.07      8.95 o 
   3   7  16       17.26       10.52      6.13 o 
  -2   8  16      181.42      228.21     19.26 o 
  -1   8  16       40.96       44.75      9.59 o 
   0   8  16       49.13       57.27      9.02 o 
   1   8  16      544.70      580.20     27.53 o 
   2   8  16      159.62      167.63     13.48 o 
   3   8  16       34.22       27.39      7.38 o 
  -1   9  16      168.80      183.57     16.80 o 
   0   9  16      429.23      446.16     24.68 o 
   1   9  16      129.88      139.21     12.77 o 
   2   9  16       45.53       52.60      8.88 o 
   0  10  16        1.83        1.43      5.78 o 
   1  10  16      209.36      222.58     16.51 o 
  -1  -6  17      314.51      354.34     22.18 o 
   0  -6  17       23.49       14.41      8.13 o 
  -2  -5  17      301.58      286.98     18.51 o 
  -1  -5  17      429.11      490.38     25.71 o 
   0  -5  17       20.47       16.94      7.77 o 
   1  -5  17      442.74      474.19     20.38 o 
  -2  -4  17       66.96       70.64      9.91 o 
  -1  -4  17       39.52       44.93      8.02 o 
   0  -4  17       32.63       35.83      5.98 o 
   1  -4  17      265.09      271.09     14.15 o 
   2  -4  17      409.47      429.65     26.57 o 
  -3  -3  17       34.32       38.08      9.45 o 
  -2  -3  17      235.97      190.92     14.26 o 
  -1  -3  17      227.36      234.45     15.15 o 
   0  -3  17        9.29       13.99      4.25 o 
   1  -3  17      284.00      310.59     14.42 o 
   2  -3  17      114.04       99.42     12.34 o 
  -3  -2  17      456.01      472.51     27.71 o 
  -2  -2  17       86.54       88.04     10.20 o 
  -1  -2  17       20.38       25.54      4.96 o 
   0  -2  17       13.14       17.60      4.28 o 
   1  -2  17       24.03       25.77      5.19 o 
   2  -2  17       47.55       47.03      8.99 o 
   3  -2  17       21.19        7.52      7.27 o 
  -3  -1  17      260.93      266.12     20.08 o 
  -2  -1  17       67.80       66.33     14.73 o 
  -1  -1  17      446.56      467.59     16.97 o 
   0  -1  17      248.80      303.95     10.28 o 
   1  -1  17      496.13      522.83     26.17 o 
   2  -1  17       69.76       76.49     10.59 o 
   3  -1  17       50.71       41.19     10.06 o 
  -3   0  17      588.67      548.11     30.20 o 
  -2   0  17      178.70      196.32     11.84 o 
  -1   0  17        0.68        1.80      3.14 o 
   0   0  17      204.61      243.28      8.71 o 
   1   0  17      386.27      382.69     21.00 o 
   2   0  17      143.07      120.28     12.94 o 
   3   0  17      513.59      523.32     30.81 o 
  -3   1  17      718.76      747.45     27.15 o 
  -2   1  17      463.77      492.35     33.63 o 
  -1   1  17      598.14      610.37     20.37 o 
   0   1  17      320.52      333.01     12.97 o 
   1   1  17        3.10        3.41      3.20 o 
   2   1  17      277.44      279.88     19.72 o 
   3   1  17       22.88       30.13      9.59 o 
  -3   2  17      239.39      258.03     14.63 o 
  -2   2  17        7.78        8.35      4.41 o 
  -1   2  17      234.50      224.75     10.98 o 
   0   2  17        9.50        3.71      4.71 o 
   1   2  17      825.84      812.83     24.99 o 
   2   2  17        1.56       -0.11      5.03 o 
   3   2  17      239.41      227.07     19.29 o 
  -3   3  17        1.62        8.82      4.98 o 
  -2   3  17        8.12       13.63      5.12 o 
  -1   3  17      128.85      121.00      9.47 o 
   0   3  17      206.36      208.74     15.15 o 
   1   3  17        8.68        8.65      3.66 o 
   2   3  17      552.25      579.91     30.24 o 
   3   3  17      153.74      126.05     14.30 o 
  -3   4  17      190.62      228.10     13.72 o 
  -2   4  17       53.85       62.17     11.46 o 
  -1   4  17      711.83      694.56     32.98 o 
   0   4  17      123.04      121.24     11.77 o 
   1   4  17       20.42       17.97      4.26 o 
   2   4  17      100.56      107.63      7.74 o 
   3   4  17      220.22      215.38     17.79 o 
  -3   5  17        1.31        6.64      5.36 o 
  -2   5  17      117.69      130.00     10.08 o 
  -1   5  17      479.39      515.87     27.60 o 
   0   5  17       98.30       95.21     10.91 o 
   1   5  17       18.17       16.47      5.85 o 
   2   5  17      173.04      172.07      9.68 o 
   3   5  17        0.80       -1.64      5.74 o 
  -2   6  17       58.70       70.18     11.59 o 
  -1   6  17      527.48      521.33     28.13 o 
   0   6  17       79.36       98.70     11.23 o 
   1   6  17       41.28       43.36      7.92 o 
   2   6  17      267.29      287.00     12.74 o 
   3   6  17      231.24      232.03     11.86 o 
  -2   7  17        7.37        3.64      6.28 o 
  -1   7  17      406.18      364.43     23.25 o 
   0   7  17       50.04       52.56      8.99 o 
   1   7  17       79.13       87.72     10.13 o 
   2   7  17      259.51      247.19     12.06 o 
   3   7  17        6.01        1.63      6.51 o 
  -2   8  17       20.21       19.90      8.91 o 
  -1   8  17       35.30       24.64      8.06 o 
   0   8  17      242.79      204.82     15.73 o 
   1   8  17       56.40       54.66      8.74 o 
   2   8  17        0.87        1.36      4.92 o 
  -1   9  17       24.92       21.18      8.63 o 
   0   9  17       37.79       33.70      8.67 o 
   1   9  17       36.42       40.26      8.31 o 
   2   9  17        1.78        6.78      6.35 o 
  -1  -5  18      393.72      386.18     22.46 o 
   0  -5  18       22.43       19.43      7.92 o 
   1  -5  18      232.50      241.62     14.25 o 
  -2  -4  18      145.82      137.11     12.84 o 
  -1  -4  18      484.93      450.51     23.64 o 
   0  -4  18        4.87        6.55      4.40 o 
   1  -4  18       32.59       37.38      6.83 o 
  -2  -3  18       30.38       35.59      7.95 o 
  -1  -3  18      134.95      138.78     11.59 o 
   0  -3  18       94.86       99.82      8.30 o 
   1  -3  18       72.91       75.76     10.16 o 
   2  -3  18      117.37      133.65     14.37 o 
  -3  -2  18       10.59        0.46      6.06 o 
  -2  -2  18      116.12      110.33     11.66 o 
  -1  -2  18      279.63      309.20     17.58 o 
   0  -2  18      474.33      564.23     19.64 o 
   1  -2  18      720.03      732.28     34.77 o 
   2  -2  18       36.49       41.65      8.95 o 
  -3  -1  18      214.67      236.59     19.51 o 
  -2  -1  18      292.63      304.13     14.70 o 
  -1  -1  18      145.41      161.09      9.42 o 
   0  -1  18      131.04      152.01     12.53 o 
   1  -1  18      490.01      506.67     26.07 o 
   2  -1  18       10.94        8.27      5.88 o 
   3  -1  18      118.14      109.86     14.01 o 
  -3   0  18       89.59       66.97     12.12 o 
  -2   0  18     1321.52     1340.13     39.51 o 
  -1   0  18     1290.55     1348.32     37.12 o 
   0   0  18        7.73       11.82      3.87 o 
   1   0  18      194.63      201.22     14.66 o 
   2   0  18        2.92        3.89      5.99 o 
   3   0  18        3.03        3.00      6.63 o 
  -3   1  18      166.13      167.74     13.25 o 
  -2   1  18       13.15       11.73      5.00 o 
  -1   1  18      552.09      523.05     31.13 o 
   0   1  18       35.85       31.99      7.24 o 
   1   1  18      603.71      618.78     29.63 o 
   2   1  18       65.12       74.28     11.13 o 
   3   1  18       72.25       68.04     12.59 o 
  -3   2  18       22.51       13.95      5.88 o 
  -2   2  18      343.69      385.68     17.01 o 
  -1   2  18       54.16       55.04      6.88 o 
   0   2  18      730.25      787.34     34.84 o 
   1   2  18      136.21      125.72      8.30 o 
   2   2  18      174.05      143.28     14.83 o 
   3   2  18       12.24        1.14      6.78 o 
  -3   3  18      511.88      566.34     23.07 o 
  -2   3  18       17.49       15.16      5.37 o 
  -1   3  18       53.79       62.69      9.63 o 
   0   3  18        4.76        5.63      5.31 o 
   1   3  18       37.09       47.09      5.85 o 
   2   3  18      182.68      163.67     15.12 o 
   3   3  18      501.05      528.57     31.13 o 
  -3   4  18      353.05      341.80     43.79 o 
  -2   4  18      313.12      334.21     15.86 o 
  -1   4  18      108.05      106.90     11.95 o 
   0   4  18      494.86      513.80     26.57 o 
   1   4  18       42.33       55.01      6.08 o 
   2   4  18      204.63      197.58     10.75 o 
   3   4  18       58.99       56.70     10.95 o 
  -2   5  18      134.49      118.24     14.19 o 
  -1   5  18       52.89       70.28     10.70 o 
   0   5  18      249.83      211.85     16.30 o 
   1   5  18       80.54       86.40     10.38 o 
   2   5  18      264.05      246.87     13.71 o 
   3   5  18      141.76      142.42     15.19 o 
  -2   6  18       57.04       73.28     11.91 o 
  -1   6  18      100.43       75.95     11.20 o 
   0   6  18        9.25        7.13      6.31 o 
   1   6  18      148.58      154.44     12.91 o 
   2   6  18      128.04      123.90      8.77 o 
   3   6  18       71.37       72.29      7.51 o 
  -2   7  18        1.26       10.88      7.02 o 
  -1   7  18       13.90        3.85      6.95 o 
   0   7  18       12.59       15.48      7.13 o 
   1   7  18        1.45        0.11      5.53 o 
   2   7  18      259.97      255.57     12.45 o 
  -1   8  18      538.39      543.08     30.74 o 
   0   8  18       60.49       59.51     10.20 o 
   1   8  18      210.57      218.69     16.44 o 
   2   8  18      115.58       98.45     11.13 o 
   0   9  18        0.33       -0.57      6.13 o 
   1   9  18       98.27       98.67     11.91 o 
  -1  -4  19      586.40      649.27     30.77 o 
   0  -4  19      119.98      145.97     10.37 o 
   1  -4  19       56.45       60.28      8.08 o 
  -2  -3  19      260.69      267.87     17.97 o 
  -1  -3  19      406.13      410.64     21.93 o 
   0  -3  19       96.09      104.84     17.51 o 
   1  -3  19       46.99       44.75      9.20 o 
  -2  -2  19       13.01       10.63      5.88 o 
  -1  -2  19       54.61       50.64      7.84 o 
   0  -2  19       42.82       37.54      5.57 o 
   1  -2  19      234.85      260.27     18.36 o 
   2  -2  19      166.71      191.02     16.01 o 
  -2  -1  19       17.10       25.27      5.94 o 
  -1  -1  19      162.70      157.70      9.48 o 
   0  -1  19       75.42       82.90      9.77 o 
   1  -1  19        1.96        2.00      5.21 o 
   2  -1  19       38.05       41.36      8.56 o 
  -3   0  19        0.18       -0.39      6.67 o 
  -2   0  19      431.21      419.24     18.12 o 
  -1   0  19      245.46      237.77     11.52 o 
   0   0  19      302.92      315.33     20.11 o 
   1   0  19      595.25      646.03     30.63 o 
   2   0  19        2.08        4.49      6.45 o 
  -3   1  19      140.89      118.99     17.58 o 
  -2   1  19       28.24       34.28     11.30 o 
  -1   1  19        0.47        6.89      3.72 o 
   0   1  19      299.72      302.99     19.15 o 
   1   1  19       64.72       93.43     10.52 o 
   2   1  19      168.19      199.65     16.94 o 
   3   1  19       11.97        9.41      8.17 o 
  -3   2  19       35.60       35.40      7.88 o 
  -2   2  19      260.73      266.36     14.30 o 
  -1   2  19      165.74      190.17     15.65 o 
   0   2  19      225.57      222.51     16.08 o 
   1   2  19      533.60      577.32     20.01 o 
   2   2  19        1.18        7.38      6.28 o 
   3   2  19      111.39      125.41     15.98 o 
  -2   3  19      189.74      234.08     13.21 o 
  -1   3  19       24.41       23.11      7.74 o 
   0   3  19      123.40      122.84     12.34 o 
   1   3  19      285.52      266.38     12.67 o 
   2   3  19       74.38       68.29     11.27 o 
   3   3  19       41.57       42.72     10.38 o 
  -2   4  19      109.74      126.66     14.98 o 
  -1   4  19        1.00       -0.29      4.53 o 
   0   4  19      526.15      507.21     26.99 o 
   1   4  19      359.56      305.81     19.54 o 
   2   4  19       12.80       11.52      7.02 o 
   3   4  19        0.79        3.85      7.02 o 
  -2   5  19       99.43      115.46     14.26 o 
  -1   5  19        3.01        3.21      5.88 o 
   0   5  19        6.32        7.06      6.06 o 
   1   5  19       10.75        7.81      6.06 o 
   2   5  19        2.49        3.35      4.06 o 
  -2   6  19       42.08       34.73      9.70 o 
  -1   6  19       15.38       17.62      7.95 o 
   0   6  19       70.19       91.96     12.16 o 
   1   6  19        5.89        2.75      5.03 o 
   2   6  19      288.76      297.58     14.33 o 
  -1   7  19      306.89      313.22     21.93 o 
   0   7  19      181.65      178.79     16.19 o 
   1   7  19        4.94       13.73      6.74 o 
   2   7  19        4.20        8.17      6.20 o 
  -1   8  19      182.40      183.14     17.97 o 
   0   8  19      158.91      158.79     15.55 o 
   1   8  19       89.39      100.31     12.37 o 
  -1  -3  20       10.08        6.35      5.35 o 
   0  -3  20      106.32      119.06      9.36 o 
   1  -3  20        0.04       -0.18      5.85 o 
  -2  -2  20       11.83       11.16      6.20 o 
  -1  -2  20       17.05       11.20      5.56 o 
   0  -2  20       28.27       26.04      5.36 o 
   1  -2  20        3.75       -3.17      4.56 o 
  -2  -1  20      119.51       80.41     10.31 o 
  -1  -1  20      315.00      325.89     14.33 o 
   1  -1  20        6.13        8.70      5.81 o 
   2  -1  20        1.27        0.07      5.78 o 
  -2   0  20      134.55      129.11     10.27 o 
  -1   0  20       69.80       70.51     11.30 o 
   1   0  20       82.33       71.60      9.81 o 
   2   0  20      656.17      713.85     35.77 o 
  -2   1  20       71.84       84.05      8.96 o 
  -1   1  20      585.83      621.78     32.34 o 
   0   1  20        4.55        8.24      6.53 o 
   1   1  20      409.96      476.68     25.14 o 
   2   1  20       96.81       99.81     12.80 o 
  -2   2  20      256.13      288.60     15.12 o 
  -1   2  20       59.44       60.01     10.38 o 
   0   2  20       15.71       10.23      6.10 o 
   1   2  20       20.64       14.87      6.49 o 
   2   2  20       86.89       88.97     12.55 o 
  -2   3  20       14.59       15.80      8.24 o 
  -1   3  20       73.82       58.91     10.27 o 
   0   3  20       20.75       27.71      7.84 o 
   1   3  20      325.16      346.46     21.15 o 
   2   3  20       42.28       43.79     10.02 o 
  -2   4  20        1.42        2.64      6.38 o 
  -1   4  20       35.32       29.20      7.95 o 
   0   4  20      119.02      131.72     13.51 o 
   1   4  20      279.86      289.26     19.51 o 
   2   4  20      111.77      109.54     13.16 o 
  -2   5  20      177.56      199.12     17.94 o 
  -1   5  20        3.76        7.20      6.49 o 
   0   5  20      243.33      256.03     19.11 o 
   1   5  20      164.81      199.22     16.44 o 
   2   5  20       59.98       62.71      7.20 o 
  -1   6  20       21.45       19.90      8.20 o 
   0   6  20       46.63       56.80     10.45 o 
   1   6  20      287.61      350.63     22.11 o 
   2   6  20       51.54       64.47      9.95 o 
  -1   7  20        0.28       -2.32      5.99 o 
   0   7  20      355.67      357.44     23.86 o 
   1   7  20      342.86      337.61     21.89 o 
  -1  -2  21       44.82       54.70      8.42 o 
  -1  -1  21       89.13       88.12      7.73 o 
   1  -1  21        5.91        2.60      5.53 o 
  -2   0  21        0.91        1.88      4.48 o 
  -1   0  21      458.58      479.36     28.74 o 
   1   0  21       25.13       25.60      7.27 o 
  -2   1  21        2.27       -3.40      4.67 o 
  -1   1  21      255.57      249.11     19.51 o 
   0   1  21      774.88      794.79     37.37 o 
   1   1  21       51.88       55.63      9.09 o 
   2   1  21      114.72      142.10     15.08 o 
  -2   2  21        0.81       -3.49      6.38 o 
  -1   2  21      269.01      270.36     20.18 o 
   0   2  21       69.22       64.08     10.27 o 
   2   2  21       35.53       37.37      9.38 o 
  -2   3  21       32.35       27.42      9.88 o 
  -1   3  21      114.33      116.85     13.55 o 
   0   3  21       14.79       16.01      7.13 o 
   1   3  21      425.01      468.41     26.07 o 
   2   3  21      142.71      163.74     16.40 o 
  -1   4  21       18.92       16.37      7.24 o 
   0   4  21       59.69       64.97     10.66 o 
   1   4  21       19.77       14.48      7.63 o 
   2   4  21       16.55       25.07      8.91 o 
  -1   5  21      573.32      590.93     31.88 o 
   0   5  21       14.85       25.35      8.49 o 
   1   5  21      233.16      232.39     18.36 o 
  -1   6  21       72.68       81.76     12.66 o 
   0   6  21       28.10       34.59      9.34 o 
   1   6  21       70.13       75.67     11.84 o 
  -1   0  22        4.78        4.81      6.81 o 
  -1   1  22      170.92      207.46     18.19 o 
  -1   2  22      132.12      154.90     16.12 o 
   0   2  22       16.28       20.43      8.17 o 
  -1   3  22       72.69       76.10     12.05 o 
   0   3  22       17.40       20.40      8.06 o 
  -1   4  22      164.42      173.26     16.55 o 
   0   4  22       77.50       93.35     12.20 o 
   1   4  22       22.78       11.45      7.31 o 
   0   5  22       16.72       21.79      8.67 o 
                                                 
